# Supplementary material for: Insulin and diet-induced changes in the ubiquitin-modified proteome of rat liver
Source: PLoS One. 2017 Mar 22;12(3):e0174431. doi: 10.1371/journal.pone.0174431 (PMC5362237; doi:10.1371/journal.pone.0174431)
Supplement: S2 Table — (XLSX) [file pone.0174431.s008.xlsx]

## Sheet: Unique CB v CI
Protein.IDs	Protein.names.CB	Gene.names	Unique.Peptides	Unique.Sequence.Coverage	Molecular.Weight.kDa	PEP
D3Z9E1;D4A9Z4		Emilin1	6	11.3	94.504	2.37e-23
D3ZD97		Dhx15	3	4.5	90.976	1.08e-15
D3ZNQ6		Ube2m	2	10.4	20.9	4.13e-07
D3ZQY2			6	24	32.9	3.31e-18
D3ZR68;D4AE06;D4A6E5	Peptidyl-prolyl cis-trans isomerase	Fkbp15	7	9.3	137.38	5.71e-97
D3ZV82		LOC685067	6	13.1	71.252	1.37e-73
D4A3E2		Npepl1	6	20.6	55.911	2.62e-124
D4A415		Fam175b	2	6.7	46.945	1.05e-09
E9PT85;Q6AZ64		Xrcc6	3	7.1	69.588	3.27e-11
E9PU28;D3ZLZ7	Inosine-5-monophosphate dehydrogenase 2	Impdh2	10	28.2	55.814	4.11e-86
E9PU64;D4A2G2		Scin	3	4.5	80.142	2e-15
F1LNK4;F1LNZ2;Q2LC84;F1LRS4;Q2LC84-2;D3ZNB0	Protein numb homolog	Numb	4	7.5	70.913	4.5e-14
F1LQ09;D4A042		Atl2	4	8.7	66.194	7.95e-28
F1LRH5;A0FKI7-3;A0FKI7;A0FKI7-2	Acyl-CoA-binding domain-containing protein 5	Acbd5	4	9	57.554	9.18e-16
F1LS80;Q4V7C6;D4A7I4	GMP synthase [glutamine-hydrolyzing]	Gmps	9	16.2	77.762	9.71e-148
F1LXC6			3	8.2	45.272	8.84e-92
F8WG74;Q9QVC8	Peptidyl-prolyl cis-trans isomerase FKBP4;Peptidyl-prolyl cis-trans isomerase FKBP4, N-terminally processed	Fkbp4	4	9.2	51.506	3.42e-10
G3V624		Coro1c	4	10.1	53.177	4.62e-37
G3V6P9;E9PSP2		Sptbn1	3	1.9	251.02	0
G3V8C4;Q9Z0W7	Chloride intracellular channel protein 4	Clic4	3	18.2	28.669	1.78e-19
G3V9N8;P52303;D3ZT02;P52303-2;D3ZS80	AP-1 complex subunit beta-1	Ap1b1	5	6.3	104.54	1.02e-33
O35763;F1LP60;P31977;F1M390	Moesin;Ezrin	Msn;Ezr	3	4.5	67.738	1.06e-08
P09527	Ras-related protein Rab-7a	Rab7a	3	16.9	23.504	1.92e-18
P18589;Q499Q3;D3ZUF7;P18590;D4A5U9	Interferon-induced GTP-binding protein Mx2;Interferon-induced GTP-binding protein Mx3	Mx2;Mx3	3	5.6	75.073	8.69e-86
P60123	RuvB-like 1	Ruvbl1	3	9.9	50.213	9.17e-19
P61589;B2RYP0;P62747;Q5XIM3	Transforming protein RhoA	Rhoa;Rhoc	4	24.4	21.782	2.4e-37
P68255;D3ZM53;D3ZCY6	14-3-3 protein theta	Ywhaq	4	15.9	27.778	2.15e-54
P85972	Vinculin	Vcl	7	9.6	116.61	3.77e-36
Q01177	Plasminogen;Plasmin heavy chain A;Activation peptide;Angiostatin;Plasmin heavy chain A, short form;Plasmin light chain B	Plg	6	11.8	90.535	3.43e-25
Q4KLL7		Vps4b	5	14.4	49.451	4.02e-99
Q4KM62	Palmdelphin	Palmd	5	16.9	62.418	5.27e-21
Q4V7E8;D3ZT35;D4A5G3;F1LVF2	Leucine-rich repeat flightless-interacting protein 2	Lrrfip2	4	11.4	49.772	2.37e-39
Q505J9;Q7TP35	ATPase family AAA domain-containing protein 1	Atad1	4	14.7	40.717	4.16e-26
Q5EBC0;D3ZFC6		Itih4	8	10.5	103.75	6.16e-33
Q5FWT1	Protein FAM98A	Fam98a	2	5.2	55.07	2.57e-29
Q5U2U5		Plin2	6	18.2	46.263	2.32e-42
Q63028;D3ZZ99;Q63028-2	Alpha-adducin	Add1	2	4.1	80.354	1.3e-07
Q63355;D4A5Q0;F1LQH7;D3ZVF7	Unconventional myosin-Ic	Myo1c	5	7.3	119.81	9.9e-28
Q8K4V4;G3V8U4;Q8K4V4-2	Sorting nexin-27	Snx27	4	10.9	61.014	8.15e-37
Q99ND8;D3ZLY2;P35815-2;D3ZAK9;Q642F2;P35815;P20650	Protein phosphatase 1B;Protein phosphatase 1A	Ppm1b;Ppm1a	3	6.5	51.009	1.03e-09
Q9EQX9;D3ZUH7	Ubiquitin-conjugating enzyme E2 N	Ube2n	3	29.6	17.124	4.35e-15
Q9ER34;F1M0K2	Aconitate hydratase, mitochondrial	Aco2	3	5.6	85.432	5.1e-140
Q9JMB5;D3ZS63	Proteasomal ubiquitin receptor ADRM1	Adrm1	2	7.6	42.102	2.34e-28

## Sheet: Unique CI v CB
Protein.IDs	Protein.names.CB	Gene.names	Unique.Peptides	Unique.Sequence.Coverage	Molecular.Weight.kDa	PEP
B0BMY6		LOC100362554	3	8.8	40.447	6.58e-12
B0BN52;D3ZNM9;F1M3F5		Mtch2	3	10.6	33.528	2.42e-05
B0K010		Txndc17	2	8.9	14.092	1.32e-05
B1WBN3;P11960	2-oxoisovalerate dehydrogenase subunit alpha, mitochondrial	Bckdha	7	27.1	50.668	1.82e-56
B2GV24;D3ZK82	E3 UFM1-protein ligase 1	Ufl1	5	8.6	89.584	3.33e-40
B2RYG6	Ubiquitin thioesterase OTUB1	Otub1	2	12.5	31.27	1.89e-50
B2RYJ3;D3ZK73;D3ZK74;D3ZNZ7;D3ZL69		RGD1563853	7	12.5	87.773	1.25e-105
B5DF60;Q6VV72	Eukaryotic translation initiation factor 1A	Eif1ax;Eif1a	2	15.3	16.46	1.7e-12
D3Z9J5;Q6AY86	Vacuolar protein sorting-associated protein 26A	Vps26a	7	33.1	41.534	3.29e-144
D3ZD23		Abce1	7	17	67.3	8.08e-32
D3ZFB2;D4A371		Luc7l3	4	6.7	58.423	5.38e-12
D3ZFJ2			2	4.7	39.661	6.04e-28
D3ZFQ8		Cyc1	2	8.9	35.434	6.34e-06
D3ZFS8;G3V9Z3;P21396	Amine oxidase [flavin-containing] A	Maoa	2	5.3	59.581	1.4e-05
D3ZG88		Sssca1	2	17.6	21.318	8.6e-20
D3ZS38;D4A0H4;D4AEE5		Cul2	5	7.2	86.968	7.05e-58
D3ZTT9;P61928;D3ZTX8;D4A201;D4A7Z2	Ribosomal protein L37;60S ribosomal protein L37	Rpl37-ps1;Rpl37;RGD1561310;RGD1560186	3	28.9	11.115	7.68e-08
D3ZU44;D4A644;D3ZAY9		Map7d1	2	3.8	93.601	1.74e-18
D3ZUX5		Chchd3	6	27.8	26.434	2.39e-26
D3ZV91		RGD1305721	4	15.3	37.914	2.8e-14
D3ZVK7;D3ZZ29;G3V9C0;P0C169;P0C170;Q00728;Q4FZT6;Q64598;Q6I8Q6;A9UMV8;D3ZXP3;D3ZWE0	Histone H2A;Histone H2A type 1-C;Histone H2A type 1-E;Histone H2A type 4;Histone H2A type 3;Histone H2A type 1-F;Histone H2A.J	Hist1h2ak;LOC680322;Hist1h2ai;Hist1h2af;H2afj;H2afx	2	13.8	14.149	5.72e-98
D3ZVQ0	Ubiquitin carboxyl-terminal hydrolase	Usp5	3	5	95.778	8.71e-12
D3ZVZ4;P07150	Annexin;Annexin A1	Anxa1	2	4.9	43.592	2.19e-05
D3ZZ45			2	7.1	13.138	6.05e-05
D4A133		Atp6v1a	10	25	68.264	6.51e-160
D4A1J6		Ankfy1	2	4.1	128.56	8.3e-28
D4A2W9;D3Z898;D3ZA81		Samhd1	3	5.6	71.702	7.44e-34
D4A478		Ntpcr	3	28.1	20.813	3.52e-37
D4A8T3;F1MA08		Copz1	3	27.1	20.198	6.22e-55
D4AAG1;P36972	Adenine phosphoribosyltransferase	Aprt	2	12.6	19.764	7.3e-06
E9PSQ0;D3ZBE2;D3ZBE4		Acacb	3	2	274.67	9.81e-112
F1LM19;P24090;Q7TP75	Alpha-2-HS-glycoprotein	Ahsg	3	14.8	38.167	6.72e-85
F1LM55		RGD1309922	6	8.1	102.79	9.68e-42
F1LMP2;P12346;P12346-2;Q4FZX7;F1MAG6	Serotransferrin	Tf	9	9.8	107.41	1.5e-25
F1LN66;D3ZEC3;P70712	Kynureninase	Kynu	2	5.8	52.45	2.41e-05
F1LPA0		RGD1562301	5	25.7	38.822	4.2e-36
F1LQM9;D3ZBB4			6	6	124.03	4.64e-19
F1LQQ6		Pls1	6	11	70.389	3.76e-59
F1LQW7;O08623;F8WFY8;O08623-2;O08623-3;F1LW97	Sequestosome-1	Sqstm1	2	6.6	47.651	0.00029467
F1LRT9		Dync1h1	3	1	416.86	0
F1LSB9;Q5XI07;F1LXI2;D4ADL3;D3ZBA0	Lipoma-preferred partner homolog	Lpp	7	15	68.389	4.18e-38
F1LUV9;P13596;F1LNY3;F1LTE5;F1MA96	Neural cell adhesion molecule 1	Ncam1	3	2.3	118.58	7.24e-07
F1M775;D4A0X2;D4AE89		Diaph1	14	14	135.39	7.77e-150
F1M7U1;Q6AYQ8	Acylpyruvase FAHD1, mitochondrial	Fahd1	2	10.8	24.581	8.32e-06
F1M9V7;D3Z8Z0		Npepps	9	13.8	103.34	2.57e-113
F1MAM3;D3ZBT0;D3ZN26;D4A4E2			2	7.4	56.871	0.00033887
F2Z3R6;F1LMY2;F1LN75;Q9QZR6	Septin-9	Sept9	3	7.8	64.866	1.09e-05
F2Z3T9		LOC690372	3	4.2	53.516	2.77e-09
F8WG47;O35987;D4A5F9	NSFL1 cofactor p47	Nsfl1c	2	8.3	40.923	1.84e-05
F8WG89;P04550	Parathymosin	Ptms	2	16.5	15.405	3.14e-10
G3V7A8;D4A8U7;P28023	Dynactin subunit 1	Dctn1	13	13.3	141.94	3.74e-119
G3V7Y3;P35434	ATP synthase subunit delta, mitochondrial	Atp5d	2	13.7	17.563	6.65e-15
G3V822;P16303	Carboxylesterase 3	Ces1d;Ces3	2	4.1	62.149	5.2e-06
G3V918		Gart	8	12.2	107.58	5.4e-56
O35547	Long-chain-fatty-acid--CoA ligase 4	Acsl4	2	4.6	74.326	5.61e-13
O55096;F1M7X8	Dipeptidyl peptidase 3	Dpp3;Dpp3l	7	13.1	83.038	3.54e-128
O88994;D3ZFV5;D3Z900	MOSC domain-containing protein 2, mitochondrial	Marc2	5	14.2	38.248	5.74e-14
O89035		Slc25a10	5	17.8	31.454	4.65e-10
P00507;F1LXI9	Aspartate aminotransferase, mitochondrial	Got2	6	19.8	47.314	3.83e-18
P08644;P08644-2;Q04970;F8WG81;F1LPX3;P20171	GTPase KRas;GTPase KRas, N-terminally processed;GTPase NRas;GTPase HRas;GTPase HRas, N-terminally processed	Kras;Nras;Hras1	4	30.7	21.656	1.44e-19
P10867;F1LR61;F1M5I9;F1LZB1	L-gulonolactone oxidase	Gulo	4	8	50.615	6.97e-10
P10888	Cytochrome c oxidase subunit 4 isoform 1, mitochondrial	Cox4i1	3	16.6	19.514	1.16e-06
P11240	Cytochrome c oxidase subunit 5A, mitochondrial	Cox5a	3	21.9	16.129	1.72e-06
P12075	Cytochrome c oxidase subunit 5B, mitochondrial	Cox5b	3	20.9	13.915	8.52e-07
P14942;F1LVC6;D3ZBD6	Glutathione S-transferase alpha-4;Glutathione S-transferase	Gsta4;LOC100365881	3	13.1	25.51	2.48e-11
P15083;F1M7H2	Polymeric immunoglobulin receptor;Secretory component	Pigr	2	2.5	84.797	2.21e-50
P15865;D4A3K5	Histone H1.2	Hist1h1c	5	20.1	21.987	4.51e-37
P20059	Hemopexin	Hpx	7	14.3	51.35	9.16e-20
P23965;Q68G41	Enoyl-CoA delta isomerase 1, mitochondrial	Eci1	3	15.2	32.254	4.78e-14
P26772;F1LZ82	10 kDa heat shock protein, mitochondrial	Hspe1	2	20.6	10.902	0.0001485
P29419	ATP synthase subunit e, mitochondrial	Atp5i	3	42.3	8.2545	1.36e-07
P31399;D3ZWT8	ATP synthase subunit d, mitochondrial	Atp5h	3	25.5	18.763	1.03e-17
P36876;P56932;P97888;P36877-2;D3ZB24;P36877;F1M738	Serine/threonine-protein phosphatase 2A 55 kDa regulatory subunit B alpha isoform;Serine/threonine-protein phosphatase 2A 55 kDa regulatory subunit B delta isoform;Serine/threonine-protein phosphatase 2A 55 kDa regulatory subunit B gamma isoform;Serine/threonine-protein phosphatase 2A 55 kDa regulatory subunit B beta isoform	Ppp2r2a;Ppp2r2d;Ppp2r2c;Ppp2r2b	2	6.9	51.677	6.56e-21
P39052;P39052-2;D3ZLB8;D3ZQ20;P39052-3;P39052-4;D4A003;Q08877-5;D3ZI80;Q08877-3;D3ZMH6;Q08877;D4A2M6;Q08877-12;Q08877-6;D3ZNS3;D4AAP9;P21575;P21575-5;D4A850;Q08877-10;Q08877-4;D3ZQQ5;Q08877-7;D4A0D1;D4AAL9;Q08877-2;Q08877-13;P21575-4;P21575-8;Q08877-11;P21575-2;P21575-6;D3ZKN2;Q08877-9;P21575-3;P21575-7;Q08877-8	Dynamin-2	Dnm2	12	17.8	98.229	1.07e-87
P46844;Q6AZ33	Biliverdin reductase A	Blvra	3	12.5	33.565	2.26e-09
P50169	Retinol dehydrogenase 3	Rdh3	5	10.7	35.662	2.69e-63
P50399	Rab GDP dissociation inhibitor beta	Gdi2	3	7.2	50.537	7.92e-07
P50503	Hsc70-interacting protein	St13	3	9	41.279	0.00026615
P52845;P49889;F1LNK1;Q9WUW9;D3ZK28;F1LZT0	Estrogen sulfotransferase, isoform 2;Estrogen sulfotransferase, isoform 3	Ste2;Ste	3	6.1	35.364	2.38e-49
P52944	PDZ and LIM domain protein 1	Pdlim1	4	19.3	35.584	9.54e-20
P60901	Proteasome subunit alpha type-6	Psma6	2	9.3	27.399	3.81e-06
P62716;P63331;D3ZHP2	Serine/threonine-protein phosphatase 2A catalytic subunit beta isoform;Serine/threonine-protein phosphatase 2A catalytic subunit alpha isoform;Serine/threonine-protein phosphatase	Ppp2cb;Ppp2ca	2	10.7	35.575	1.39e-70
P62836;Q62636	Ras-related protein Rap-1A;Ras-related protein Rap-1b	Rap1a;Rap1b	2	13.6	20.987	1.91e-12
P67779;D3ZN73;D4A508;D3ZFE2;F1LWX0	Prohibitin	Phb	3	12.5	29.82	4.57e-14
P68511	14-3-3 protein eta	Ywhah	2	12.6	28.211	4.73e-41
P80254	D-dopachrome decarboxylase	Ddt	5	50.8	13.133	2.18e-18
P83868	Prostaglandin E synthase 3	Ptges3	2	16.9	18.721	3.35e-16
Q04462	Valine--tRNA ligase	Vars	5	6.6	140.37	1.32e-76
Q07009	Calpain-2 catalytic subunit	Capn2	3	4	79.918	9.52e-15
Q07014;Q07014-2;Q4KM97	Tyrosine-protein kinase Lyn	Lyn	4	10.4	58.659	1.57e-29
Q3KRE0;F8WFF6	ATPase family AAA domain-containing protein 3	Atad3;Atad3a	4	9.5	66.758	1.58e-14
Q498D8		Rbx1	2	17.6	12.274	4.83e-39
Q5BJZ3;D3ZBZ4		Nnt	3	3.3	113.87	5.75e-07
Q5M7V8;F1M3B8	Thyroid hormone receptor-associated protein 3	Thrap3	6	9.1	108.25	5.72e-23
Q5M9H2;D3ZMF5;P45953	Very long-chain specific acyl-CoA dehydrogenase, mitochondrial	Acadvl	13	24.3	70.821	1.5e-127
Q5M9I6	Multiple myeloma tumor-associated protein 2 homolog	Mmtag2	2	10.4	29.299	1.28e-05
Q5RJR2	Twinfilin-1	Twf1	7	28.9	40.09	3.41e-90
Q5RKH9		Derl1	2	7.6	28.834	2.36e-05
Q5RKL4;Q63342	Dimethylglycine dehydrogenase, mitochondrial	Dmgdh	4	6.8	95.976	2.49e-12
Q5U300	Ubiquitin-like modifier-activating enzyme 1	Uba1	7	9.1	117.79	3.04e-16
Q5XI26		Stat2	7	8.4	96.856	1.08e-31
Q5XIG6	N-acetylgalactosamine kinase	Galk2	4	8.7	50.197	7.21e-16
Q5XIM7;D4ABR8	Lysyl-tRNA synthetase	Kars	2	3.4	71.622	2.72e-05
Q62780;D3ZD06	Probable ATP-dependent RNA helicase DDX46	Ddx46	2	1.8	117.38	3.91e-05
Q63228;D3ZTK6;F1LS90	Glia maturation factor beta	Gmfb	7	40.1	16.736	9.14e-86
Q63396	Activated RNA polymerase II transcriptional coactivator p15	Sub1	8	51.2	14.441	2.83e-27
Q63692;F1LRF0;D3ZA91	Hsp90 co-chaperone Cdc37	Cdc37	6	22.7	44.51	3.75e-62
Q63965;Q6AYS2	Sideroflexin-1	Sfxn1	3	12.4	35.546	5.95e-07
Q66H15	Regulator of microtubule dynamics protein 3	Fam82a2	2	7.6	52.311	2.31e-05
Q68FY0;Q03346	Cytochrome b-c1 complex subunit 1, mitochondrial	Uqcrc1	3	5	52.848	0.00010608
Q6AY30;D4A8I1	Saccharopine dehydrogenase-like oxidoreductase	Sccpdh	3	8.2	47.088	2.94e-06
Q6MG08;F1LQF0	ATP-binding cassette sub-family F member 1	Abcf1	4	8.6	95.251	5.1e-155
Q6T487;Q9Z1P2;Q6GMN8;F1M1N4	Alpha-actinin-1	Actn1	6	10	105.47	3.82e-148
Q6UPE0;F1LVR2		Chdh	2	4.7	66.388	2.53e-05
Q7TP08;G3V8F9;P70473	Alpha-methylacyl-CoA racemase	Amacr	4	10.1	49.884	9.41e-11
Q7TP15;D3Z943		Mtap	2	9	43.08	2e-11
Q7TQ16	Cytochrome b-c1 complex subunit 8	Uqcrq	4	39	9.8492	3.76e-10
Q8R491;Q8R3Z7	EH domain-containing protein 3	Ehd3	10	28.2	60.79	9e-236
Q8VID1	Dehydrogenase/reductase SDR family member 4	Dhrs4	3	8.2	29.821	1.14e-05
Q9EPX0	Heat shock protein beta-8	Hspb8	6	33.2	21.592	9.81e-20
Q9QYU4	Thiomorpholine-carboxylate dehydrogenase	Crym	7	25.9	33.554	1.03e-58
Q9WVK7	Hydroxyacyl-coenzyme A dehydrogenase, mitochondrial	Hadh	5	11.8	34.447	6.25e-08
Q9Z2L0;D3Z9A9;F1LV63	Voltage-dependent anion-selective channel protein 1	Vdac1	5	23.3	30.755	2.62e-11

## Sheet: Unique HB v HI
Protein.IDs	Protein.names.HFDB	Gene.names	Unique.Peptides	Unique.Sequence.Coverage	Molecular.Weight.kDa	PEP
B0BMY6		LOC100362554	3	8.8	40.447	6.58e-12
B1H241;Q80ZG1	Synembryn-A	Ric8a	5	14.5	59.826	6.33e-73
B2GV24;D3ZK82	E3 UFM1-protein ligase 1	Ufl1	5	8.6	89.584	3.33e-40
B2RYI0	WD repeat-containing protein 91	Wdr91	5	8.8	83.145	1.91e-20
B2RYJ3;D3ZK73;D3ZK74;D3ZNZ7;D3ZL69		RGD1563853	7	12.5	87.773	1.25e-105
B5DFK6		Ap3d1	2	1.8	135.67	1.22e-14
D3Z9E1;D4A9Z4		Emilin1	6	11.3	94.504	2.37e-23
D3Z9J5;Q6AY86	Vacuolar protein sorting-associated protein 26A	Vps26a	7	33.1	41.534	3.29e-144
D3ZD23		Abce1	7	17	67.3	8.08e-32
D3ZF26		Tnks1bp1	16	14.5	180.01	3.95e-231
D3ZFJ2			2	4.7	39.661	6.04e-28
D3ZFJ6		Lactb	5	11.6	60.42	5.21e-22
D3ZFX4;B2RYN0;D3ZU02		Pgm3	9	20.7	60.845	7.02e-76
D3ZG88		Sssca1	2	17.6	21.318	8.6e-20
D3ZHV7		Sdsl	4	23.8	26.209	5.74e-21
D3ZIN5		RGD1308772	4	3.4	213.76	6.62e-10
D3ZLM5		Nhlrc2	9	20.8	78.561	4.42e-115
D3ZQY2			6	24	32.9	3.31e-18
D3ZR68;D4AE06;D4A6E5	Peptidyl-prolyl cis-trans isomerase	Fkbp15	7	9.3	137.38	5.71e-97
D3ZS38;D4A0H4;D4AEE5		Cul2	5	7.2	86.968	7.05e-58
D3ZSD1;D4A6B2;Q3KR86;D3ZDF7;F1LRP0	Mitochondrial inner membrane protein	Immt	23	33.9	87.2	1.04e-173
D3ZUT7;Q63186	Translation initiation factor eIF-2B subunit delta	Eif2b4	2	5	59.869	5.21e-12
D3ZUX1		Agphd1	2	8.5	42.475	1.15e-12
D3ZUX5		Chchd3	6	27.8	26.434	2.39e-26
D3ZV82		LOC685067	6	13.1	71.252	1.37e-73
D3ZVK7;D3ZZ29;G3V9C0;P0C169;P0C170;Q00728;Q4FZT6;Q64598;Q6I8Q6;A9UMV8;D3ZXP3;D3ZWE0	Histone H2A;Histone H2A type 1-C;Histone H2A type 1-E;Histone H2A type 4;Histone H2A type 3;Histone H2A type 1-F;Histone H2A.J	Hist1h2ak;LOC680322;Hist1h2ai;Hist1h2af;H2afj;H2afx	2	13.8	14.149	5.72e-98
D3ZW96;E9PTI1		Atp6v1h	4	12.2	55.868	3.41e-45
D3ZX68;E9PTF9;F8WG38		Wasf2	3	13.2	34.236	5.99e-34
D4A1J6		Ankfy1	2	4.1	128.56	8.3e-28
D4A2W9;D3Z898;D3ZA81		Samhd1	3	5.6	71.702	7.44e-34
D4A3R9;Q6AYK1;F1M3H5;F1M6U2	RNA-binding protein with serine-rich domain 1	Rnps1;LOC688526	2	6.4	39.683	7.3e-05
D4A478		Ntpcr	3	28.1	20.813	3.52e-37
D4A7R0;B0BND9			7	15.9	75.002	1.33e-113
D4A8H8;D4A524;D3Z8C3;D3ZX82		Cyfip1;Cyfip2	2	1.8	145.26	1.33e-12
D4A9I9;F1LRY5;Q64380;D4A8Z7	Sarcosine dehydrogenase, mitochondrial	Sardh	5	5.7	101.66	5.69e-14
D4A9J5;D3ZD86;D3ZHV2;D3ZPQ6;D3ZPQ5;D3ZHK1	Microtubule-actin cross-linking factor 1	Macf1	9	1.8	831.16	2.32e-60
D4AC36		Eif3f	4	22.2	37.997	1.63e-45
D4ACG2;D4A2Z4;D3Z9T1		Ilvbl	4	10	72.269	2.07e-46
E9PT29			5	11.4	72.827	2.66e-56
E9PU64;D4A2G2		Scin	3	4.5	80.142	2e-15
F1LM55		RGD1309922	6	8.1	102.79	9.68e-42
F1LMD9;P97874;D3ZNM5	Cyclin-G-associated kinase	Gak	4	5.1	143.71	4.79e-30
F1LN66;D3ZEC3;P70712	Kynureninase	Kynu	2	5.8	52.45	2.41e-05
F1LNU4;F1LSA1;F1LPU7;F1LRI1;D3ZGF1;D3Z9C5;F1LLV8;F1LLZ9;D4A4R6;D4A7E6;P26051;P26051-2	CD44 antigen	Cd44	2	2.7	85.731	1.07e-06
F1LPV8;F1M3K0		Suclg2	4	24	30.321	1.75e-85
F1LQ81;Q9QUL6	Vesicle-fusing ATPase	Nsf	7	11.4	82.643	1.86e-53
F1LQM9;D3ZBB4			6	6	124.03	4.64e-19
F1LQQ6		Pls1	6	11	70.389	3.76e-59
F1LZ05			5	13	65.403	1.39e-87
F1M127;F1M5T6;F1M124;F1LX32			7	7.8	130.51	2.09e-43
F1M775;D4A0X2;D4AE89		Diaph1	14	14	135.39	7.77e-150
G3V734;Q64591	2,4-dienoyl-CoA reductase, mitochondrial	Decr1	4	17.9	36.132	2.58e-13
G3V9N8;P52303;D3ZT02;P52303-2;D3ZS80	AP-1 complex subunit beta-1	Ap1b1	5	6.3	104.54	1.02e-33
O35303;O35303-4;O35303-5;O35303-6;O35303-2;D3ZWE4;D4ABS2;O35303-3	Dynamin-1-like protein	Dnm1l	3	4.4	83.907	7.33e-18
P07633;Q68FZ8;D3Z9A2	Propionyl-CoA carboxylase beta chain, mitochondrial	Pccb	2	5.4	58.626	1.29e-60
P09006	Serine protease inhibitor A3N	Serpina3n	10	24.9	46.651	3.54e-163
P10888	Cytochrome c oxidase subunit 4 isoform 1, mitochondrial	Cox4i1	3	16.6	19.514	1.16e-06
P11980;P11980-2;F1MAC8;D4ADU8	Pyruvate kinase isozymes M1/M2;Pyruvate kinase	Pkm2	3	9.2	57.817	1.62e-15
P13107;F1LME8;G3V9D2	Cytochrome P450 2B3	Cyp2b3	4	7.7	56.384	2.39e-11
P14604	Enoyl-CoA hydratase, mitochondrial	Echs1	4	19.3	31.516	6.19e-17
P18298;F1LRB8	S-adenosylmethionine synthase isoform type-2;S-adenosylmethionine synthase	Mat2a;LOC100363915	3	8.9	43.715	4.72e-199
P18589;Q499Q3;D3ZUF7;P18590;D4A5U9	Interferon-induced GTP-binding protein Mx2;Interferon-induced GTP-binding protein Mx3	Mx2;Mx3	3	5.6	75.073	8.69e-86
P19511	ATP synthase subunit b, mitochondrial	Atp5f1	3	12.9	28.868	1.93e-85
P20059	Hemopexin	Hpx	7	14.3	51.35	9.16e-20
P23965;Q68G41	Enoyl-CoA delta isomerase 1, mitochondrial	Eci1	3	15.2	32.254	4.78e-14
P24008;G8JLS2;P24008-2;F1M6Y1	3-oxo-5-alpha-steroid 4-dehydrogenase 1	Srd5a1	3	9.7	29.78	7.92e-07
P36876;P56932;P97888;P36877-2;D3ZB24;P36877;F1M738	Serine/threonine-protein phosphatase 2A 55 kDa regulatory subunit B alpha isoform;Serine/threonine-protein phosphatase 2A 55 kDa regulatory subunit B delta isoform;Serine/threonine-protein phosphatase 2A 55 kDa regulatory subunit B gamma isoform;Serine/threonine-protein phosphatase 2A 55 kDa regulatory subunit B beta isoform	Ppp2r2a;Ppp2r2d;Ppp2r2c;Ppp2r2b	2	6.9	51.677	6.56e-21
P39052;P39052-2;D3ZLB8;D3ZQ20;P39052-3;P39052-4;D4A003;Q08877-5;D3ZI80;Q08877-3;D3ZMH6;Q08877;D4A2M6;Q08877-12;Q08877-6;D3ZNS3;D4AAP9;P21575;P21575-5;D4A850;Q08877-10;Q08877-4;D3ZQQ5;Q08877-7;D4A0D1;D4AAL9;Q08877-2;Q08877-13;P21575-4;P21575-8;Q08877-11;P21575-2;P21575-6;D3ZKN2;Q08877-9;P21575-3;P21575-7;Q08877-8	Dynamin-2	Dnm2	12	17.8	98.229	1.07e-87
P61589;B2RYP0;P62747;Q5XIM3	Transforming protein RhoA	Rhoa;Rhoc	4	24.4	21.782	2.4e-37
P62893	60S ribosomal protein L39	Rpl39	2	23.5	6.4066	6.05e-12
Q01177	Plasminogen;Plasmin heavy chain A;Activation peptide;Angiostatin;Plasmin heavy chain A, short form;Plasmin light chain B	Plg	6	11.8	90.535	3.43e-25
Q498D8		Rbx1	2	17.6	12.274	4.83e-39
Q505J9;Q7TP35	ATPase family AAA domain-containing protein 1	Atad1	4	14.7	40.717	4.16e-26
Q5PQM2;D3ZFI4	Kinesin light chain 4	Klc4	8	16.3	68.963	3.66e-73
Q5PQU1;P01048	T-kininogen 1;T-kininogen 1 heavy chain;T-kinin;T-kininogen 1 light chain	Kng1;Map1	3	13.3	47.764	1.49e-21
Q5RJR2	Twinfilin-1	Twf1	7	28.9	40.09	3.41e-90
Q5RKH9		Derl1	2	7.6	28.834	2.36e-05
Q5XI26		Stat2	7	8.4	96.856	1.08e-31
Q5XI73	Rho GDP-dissociation inhibitor 1	Arhgdia	3	23.5	23.407	4.19e-12
Q5XIC0	Enoyl-CoA delta isomerase 2, mitochondrial	Eci2	3	9.5	43.021	1.08e-43
Q5XIG6	N-acetylgalactosamine kinase	Galk2	4	8.7	50.197	7.21e-16
Q63355;D4A5Q0;F1LQH7;D3ZVF7	Unconventional myosin-Ic	Myo1c	5	7.3	119.81	9.9e-28
Q641X8	Eukaryotic translation initiation factor 3 subunit E	Eif3e	2	7	52.22	8.45e-19
Q642A9;D3ZZ36		Vps16	2	3.9	94.906	4.95e-22
Q6AYK6	Calcyclin-binding protein	Cacybp	3	8.7	26.541	2.79e-11
Q6AYK8	Eukaryotic translation initiation factor 3 subunit D	Eif3d	4	10.8	63.988	1e-43
Q6IRH6;G3V741;P16036	Phosphate carrier protein, mitochondrial	Slc25a3	2	6.2	39.621	2.82e-10
Q6IRS8;Q62818	Translation initiation factor eIF-2B subunit beta	Eif2b2	2	7.4	38.842	6.57e-30
Q6P9U0		Serpinb6	4	12.7	43.018	1.2e-24
Q6P9U8;D3ZL77	Eukaryotic translation initiation factor 3 subunit H	Eif3h	5	27.6	39.905	8.36e-71
Q6QI93;Q3ZAV8	Enhancer of mRNA-decapping protein 4	Edc4	11	10.7	163.25	5e-113
Q7TQ16	Cytochrome b-c1 complex subunit 8	Uqcrq	4	39	9.8492	3.76e-10
Q7TT49;G3V6C9;O54874;D3ZR44;D4A247	Serine/threonine-protein kinase MRCK beta	Cdc42bpb	10	7.2	194.89	3.31e-50
Q8CFN2;Q8CFN2-2	Cell division control protein 42 homolog	Cdc42	3	22	21.258	1.47e-10
Q8K4C0	Dimethylaniline monooxygenase [N-oxide-forming] 5	Fmo5	7	12.6	60.055	1.94e-54
Q8K4V4;G3V8U4;Q8K4V4-2	Sorting nexin-27	Snx27	4	10.9	61.014	8.15e-37
Q91XR8;F8WFK6;P36970;P36970-2	Phospholipid hydroperoxide glutathione peroxidase, nuclear;Glutathione peroxidase;Phospholipid hydroperoxide glutathione peroxidase, mitochondrial	Gpx4	3	16.2	29.352	4.92e-13
Q9EPX0	Heat shock protein beta-8	Hspb8	6	33.2	21.592	9.81e-20
Q9EQX9;D3ZUH7	Ubiquitin-conjugating enzyme E2 N	Ube2n	3	29.6	17.124	4.35e-15
Q9ER34;F1M0K2	Aconitate hydratase, mitochondrial	Aco2	3	5.6	85.432	5.1e-140
Q9QYL8	Acyl-protein thioesterase 2	Lypla2	4	13.4	24.807	7.43e-09
Q9WU49	Calcium-regulated heat stable protein 1	Carhsp1	4	59.9	15.906	3.23e-26
Q9WU74;Q9WU74-2;Q9WU74-3	Lipolysis-stimulated lipoprotein receptor	Lsr	5	11.8	65.776	2.08e-20

## Sheet: Unique HI v HB
Protein.IDs	Protein.names.HFDI	Gene.names	Unique.Peptides	Unique.Sequence.Coverage	Molecular.Weight.kDa	PEP
A0JPJ7;D3ZG25	Obg-like ATPase 1	Ola1	3	7.8	44.535	6.99e-09
D3ZEZ9;F1M155;D3ZQS5		Svil	6	5	241.94	7.18e-27
D3ZF33;D4AAS7;P04799;P00185	Cytochrome P450 1A2	Cyp1a2	3	9.5	58.006	6e-26
D3ZJI3;Q6P799;D3ZJ61;D4A0E9	Serine--tRNA ligase, cytoplasmic	Sars	2	3.5	61.362	2.87e-05
D3ZVZ4;P07150	Annexin;Annexin A1	Anxa1	2	4.9	43.592	2.19e-05
D4A1M8;D4A3Q5;B2RYB3;D3ZD33		Srrm1	3	4.3	106.69	2.3e-13
D4A3E2		Npepl1	6	20.6	55.911	2.62e-124
D4AEC0;P0C0S7;D4A7X2	Histone H2A;Histone H2A.Z	H2afv;H2afz	2	24.2	13.509	3.08e-18
E9PTL9		Ddx19b	2	9.1	54.216	2.35e-91
F1LNY0;P27605	Hypoxanthine-guanine phosphoribosyltransferase	Hprt1	2	11.9	24.578	6.03e-06
F1LSI8;P47819;G8JLQ5;P47819-2	Glial fibrillary acidic protein	Gfap	5	14.4	50.07	2.32e-44
F1LSQ6;P48004;P48004-2;D3ZPN4;F1M6I7	Proteasome subunit alpha type;Proteasome subunit alpha type-7	Psma7;LOC100363246	4	24.4	28.398	1.21e-12
F1M971;D4A8C7;Q9JJP9	Ubiquilin-1	Ubqln1	2	5.7	62.026	0
F1MAM3;D3ZBT0;D3ZN26;D4A4E2			2	7.4	56.871	0.00033887
F2Z3R6;F1LMY2;F1LN75;Q9QZR6	Septin-9	Sept9	3	7.8	64.866	1.09e-05
F8WG47;O35987;D4A5F9	NSFL1 cofactor p47	Nsfl1c	2	8.3	40.923	1.84e-05
F8WG74;Q9QVC8	Peptidyl-prolyl cis-trans isomerase FKBP4;Peptidyl-prolyl cis-trans isomerase FKBP4, N-terminally processed	Fkbp4	4	9.2	51.506	3.42e-10
G3V624		Coro1c	4	10.1	53.177	4.62e-37
G3V822;P16303	Carboxylesterase 3	Ces1d;Ces3	2	4.1	62.149	5.2e-06
G3V8L3;P48679;E9PSR1;D4A4U0;G3V8M3	Prelamin-A/C;Lamin-A/C	Lmna	10	17.7	74.311	1.16e-41
G3V918		Gart	8	12.2	107.58	5.4e-56
P00786	Pro-cathepsin H;Cathepsin H mini chain;Cathepsin H;Cathepsin H heavy chain;Cathepsin H light chain	Ctsh	4	11.7	37.104	1.47e-15
P04897;Q5EEY3;Q63803;D3ZPZ2;P63095;G3V8E8;P38406;D4AA42;P08753;P10824;P29348;P59215;P59215-2;P63095-3	Guanine nucleotide-binding protein G(i) subunit alpha-2	Gnai2	2	9.6	40.499	2.52e-19
P09117;E9PTN8	Fructose-bisphosphate aldolase C	Aldoc	2	8.3	39.283	1.57e-07
P11030;F1LV02	Acyl-CoA-binding protein;Triakontatetraneuropeptide;Octadecaneuropeptide	Dbi	2	36.8	10.027	4.79e-07
P25409	Alanine aminotransferase 1	Gpt	4	7.5	55.109	6.73e-11
P30835	6-phosphofructokinase, liver type	Pfkl	4	6.9	85.338	2.04e-47
P36365	Dimethylaniline monooxygenase [N-oxide-forming] 1	Fmo1	2	4.1	59.825	2.02e-05
P47967;G3V7N2	Galectin-5	Lgals5	2	15.2	16.196	5.19e-39
P48675;Q6P725	Desmin	Des	5	15.8	53.456	7.66e-94
P50399	Rab GDP dissociation inhibitor beta	Gdi2	3	7.2	50.537	7.92e-07
P52944	PDZ and LIM domain protein 1	Pdlim1	4	19.3	35.584	9.54e-20
P56574	Isocitrate dehydrogenase [NADP], mitochondrial	Idh2	7	22.3	50.967	5.7e-58
P60123	RuvB-like 1	Ruvbl1	3	9.9	50.213	9.17e-19
P60901	Proteasome subunit alpha type-6	Psma6	2	9.3	27.399	3.81e-06
P61459	Pterin-4-alpha-carbinolamine dehydratase	Pcbd1	2	23.1	11.999	4.25e-05
P83868	Prostaglandin E synthase 3	Ptges3	2	16.9	18.721	3.35e-16
P85972	Vinculin	Vcl	7	9.6	116.61	3.77e-36
Q07523	Hydroxyacid oxidase 2	Hao2	2	7.9	39.201	1.04e-05
Q3KRE0;F8WFF6	ATPase family AAA domain-containing protein 3	Atad3;Atad3a	4	9.5	66.758	1.58e-14
Q5FWT1	Protein FAM98A	Fam98a	2	5.2	55.07	2.57e-29
Q5I0H9;F8WFV1	Protein disulfide-isomerase A5	Pdia5	4	9.7	59.399	3.28e-09
Q5U2S0;Q5U2S0-2	UPF0471 protein C1orf63 homolog		2	7.7	34.516	2.68e-06
Q5XI81;F1LSD7;F1LZ14;F1M2C2;F1M3Y6;E9PSS4;Q80WE1;Q80WE1-2;E9PSS6;E9PTH3	Fragile X mental retardation syndrome-related protein 1	Fxr1;Fxr2	6	11.6	63.947	3.22e-23
Q62698;Q5D023	Cytoplasmic dynein 1 light intermediate chain 2	Dync1li2	3	8	54.744	1.54e-19
Q63692;F1LRF0;D3ZA91	Hsp90 co-chaperone Cdc37	Cdc37	6	22.7	44.51	3.75e-62
Q66HA8;F8WFH0;F1M3G6;F1LRV4;O88600	Heat shock protein 105 kDa	Hsph1	12	16.7	96.417	1.66e-66
Q66HF3;Q6UPE1	Electron transfer flavoprotein-ubiquinone oxidoreductase, mitochondrial	Etfdh	5	8.6	68.163	1.02e-09
Q6AYB5;F1M7P5	Signal recognition particle 54 kDa protein	Srp54;LOC100359558	4	15.7	55.704	2.42e-125
Q6AYD3		Pa2g4	5	16.5	43.656	2.24e-54
Q6Q0N1;F1LUD0	Cytosolic non-specific dipeptidase	Cndp2	8	19.2	52.693	5.12e-32
Q7TP08;G3V8F9;P70473	Alpha-methylacyl-CoA racemase	Amacr	4	10.1	49.884	9.41e-11
Q99MI5		Srm	3	13.9	33.997	1.91e-61
Q99ND8;D3ZLY2;P35815-2;D3ZAK9;Q642F2;P35815;P20650	Protein phosphatase 1B;Protein phosphatase 1A	Ppm1b;Ppm1a	3	6.5	51.009	1.03e-09
Q9Z270;Q9Z269	Vesicle-associated membrane protein-associated protein A	Vapa	5	20.9	27.841	3.74e-14
Q9Z2L0;D3Z9A9;F1LV63	Voltage-dependent anion-selective channel protein 1	Vdac1	5	23.3	30.755	2.62e-11

## Sheet: Unique CB v HB
Protein.IDs	Protein.names.CB	Gene.names	Unique.Peptides	Unique.Sequence.Coverage	Molecular.Weight.kDa	PEP
A0JPJ7;D3ZG25	Obg-like ATPase 1	Ola1	3	7.8	44.535	6.99e-09
B1H249		Gnpnat1	2	15.8	20.821	1.12e-52
B2GUV7;F1M3V8	Eukaryotic translation initiation factor 5B	Eif5b	4	6.7	137.68	5.33e-42
D3ZD97		Dhx15	3	4.5	90.976	1.08e-15
D3ZEZ9;F1M155;D3ZQS5		Svil	6	5	241.94	7.18e-27
D3ZHR2		Abcd1	5	9.9	81.937	3.75e-21
D3ZJI3;Q6P799;D3ZJ61;D4A0E9	Serine--tRNA ligase, cytoplasmic	Sars	2	3.5	61.362	2.87e-05
D4A3E2		Npepl1	6	20.6	55.911	2.62e-124
D4A415		Fam175b	2	6.7	46.945	1.05e-09
E9PTL9		Ddx19b	2	9.1	54.216	2.35e-91
E9PU28;D3ZLZ7	Inosine-5-monophosphate dehydrogenase 2	Impdh2	10	28.2	55.814	4.11e-86
F1LNK4;F1LNZ2;Q2LC84;F1LRS4;Q2LC84-2;D3ZNB0	Protein numb homolog	Numb	4	7.5	70.913	4.5e-14
F1LS80;Q4V7C6;D4A7I4	GMP synthase [glutamine-hydrolyzing]	Gmps	9	16.2	77.762	9.71e-148
F1LSI8;P47819;G8JLQ5;P47819-2	Glial fibrillary acidic protein	Gfap	5	14.4	50.07	2.32e-44
F1LSQ6;P48004;P48004-2;D3ZPN4;F1M6I7	Proteasome subunit alpha type;Proteasome subunit alpha type-7	Psma7;LOC100363246	4	24.4	28.398	1.21e-12
F1M566;F1LTJ5			6	2	393.72	3.27e-27
F8WG74;Q9QVC8	Peptidyl-prolyl cis-trans isomerase FKBP4;Peptidyl-prolyl cis-trans isomerase FKBP4, N-terminally processed	Fkbp4	4	9.2	51.506	3.42e-10
G3V624		Coro1c	4	10.1	53.177	4.62e-37
G3V8L3;P48679;E9PSR1;D4A4U0;G3V8M3	Prelamin-A/C;Lamin-A/C	Lmna	10	17.7	74.311	1.16e-41
O35763;F1LP60;P31977;F1M390	Moesin;Ezrin	Msn;Ezr	3	4.5	67.738	1.06e-08
P00786	Pro-cathepsin H;Cathepsin H mini chain;Cathepsin H;Cathepsin H heavy chain;Cathepsin H light chain	Ctsh	4	11.7	37.104	1.47e-15
P04897;Q5EEY3;Q63803;D3ZPZ2;P63095;G3V8E8;P38406;D4AA42;P08753;P10824;P29348;P59215;P59215-2;P63095-3	Guanine nucleotide-binding protein G(i) subunit alpha-2	Gnai2	2	9.6	40.499	2.52e-19
P06536;G3V7U9;E9PT44;P06536-2	Glucocorticoid receptor	Nr3c1	3	5.9	87.555	5.13e-11
P11030;F1LV02	Acyl-CoA-binding protein;Triakontatetraneuropeptide;Octadecaneuropeptide	Dbi	2	36.8	10.027	4.79e-07
P24473	Glutathione S-transferase kappa 1	Gstk1	4	28.8	25.493	9.41e-48
P25409	Alanine aminotransferase 1	Gpt	4	7.5	55.109	6.73e-11
P47967;G3V7N2	Galectin-5	Lgals5	2	15.2	16.196	5.19e-39
P56574	Isocitrate dehydrogenase [NADP], mitochondrial	Idh2	7	22.3	50.967	5.7e-58
P60123	RuvB-like 1	Ruvbl1	3	9.9	50.213	9.17e-19
P85972	Vinculin	Vcl	7	9.6	116.61	3.77e-36
Q5BJQ0	Chaperone activity of bc1 complex-like, mitochondrial	Adck3	3	7.7	72.225	1.77e-49
Q5FWT1	Protein FAM98A	Fam98a	2	5.2	55.07	2.57e-29
Q5I0K1		Pipox	4	15.4	43.89	2.76e-12
Q5U2T9		Fkbp5	2	4.6	50.964	6.64e-07
Q5XI81;F1LSD7;F1LZ14;F1M2C2;F1M3Y6;E9PSS4;Q80WE1;Q80WE1-2;E9PSS6;E9PTH3	Fragile X mental retardation syndrome-related protein 1	Fxr1;Fxr2	6	11.6	63.947	3.22e-23
Q5XIU5;F1M7S2	Proteasome inhibitor PI31 subunit	Psmf1	3	19.9	29.854	1.47e-15
Q63028;D3ZZ99;Q63028-2	Alpha-adducin	Add1	2	4.1	80.354	1.3e-07
Q66HA8;F8WFH0;F1M3G6;F1LRV4;O88600	Heat shock protein 105 kDa	Hsph1	12	16.7	96.417	1.66e-66
Q66HF3;Q6UPE1	Electron transfer flavoprotein-ubiquinone oxidoreductase, mitochondrial	Etfdh	5	8.6	68.163	1.02e-09
Q6AYD3		Pa2g4	5	16.5	43.656	2.24e-54
Q6Q0N1;F1LUD0	Cytosolic non-specific dipeptidase	Cndp2	8	19.2	52.693	5.12e-32
Q99MI5		Srm	3	13.9	33.997	1.91e-61
Q99ND8;D3ZLY2;P35815-2;D3ZAK9;Q642F2;P35815;P20650	Protein phosphatase 1B;Protein phosphatase 1A	Ppm1b;Ppm1a	3	6.5	51.009	1.03e-09
Q9Z270;Q9Z269	Vesicle-associated membrane protein-associated protein A	Vapa	5	20.9	27.841	3.74e-14

## Sheet: Unique CI v HI
Protein.IDs	Protein.names.CI	Gene.names	Unique.Peptides	Unique.Sequence.Coverage	Molecular.Weight.kDa	PEP
B0BMY6		LOC100362554	3	8.8	40.447	6.58e-12
B0K010		Txndc17	2	8.9	14.092	1.32e-05
B1H249		Gnpnat1	2	15.8	20.821	1.12e-52
B1WBN3;P11960	2-oxoisovalerate dehydrogenase subunit alpha, mitochondrial	Bckdha	7	27.1	50.668	1.82e-56
B2GUV7;F1M3V8	Eukaryotic translation initiation factor 5B	Eif5b	4	6.7	137.68	5.33e-42
B2GV24;D3ZK82	E3 UFM1-protein ligase 1	Ufl1	5	8.6	89.584	3.33e-40
B2RYJ3;D3ZK73;D3ZK74;D3ZNZ7;D3ZL69		RGD1563853	7	12.5	87.773	1.25e-105
D3Z9J5;Q6AY86	Vacuolar protein sorting-associated protein 26A	Vps26a	7	33.1	41.534	3.29e-144
D3ZD23		Abce1	7	17	67.3	8.08e-32
D3ZF26		Tnks1bp1	16	14.5	180.01	3.95e-231
D3ZFJ2			2	4.7	39.661	6.04e-28
D3ZFJ6		Lactb	5	11.6	60.42	5.21e-22
D3ZFQ8		Cyc1	2	8.9	35.434	6.34e-06
D3ZFS8;G3V9Z3;P21396	Amine oxidase [flavin-containing] A	Maoa	2	5.3	59.581	1.4e-05
D3ZFX4;B2RYN0;D3ZU02		Pgm3	9	20.7	60.845	7.02e-76
D3ZG88		Sssca1	2	17.6	21.318	8.6e-20
D3ZHR2		Abcd1	5	9.9	81.937	3.75e-21
D3ZS38;D4A0H4;D4AEE5		Cul2	5	7.2	86.968	7.05e-58
D3ZSD1;D4A6B2;Q3KR86;D3ZDF7;F1LRP0	Mitochondrial inner membrane protein	Immt	23	33.9	87.2	1.04e-173
D3ZUX5		Chchd3	6	27.8	26.434	2.39e-26
D3ZVK7;D3ZZ29;G3V9C0;P0C169;P0C170;Q00728;Q4FZT6;Q64598;Q6I8Q6;A9UMV8;D3ZXP3;D3ZWE0	Histone H2A;Histone H2A type 1-C;Histone H2A type 1-E;Histone H2A type 4;Histone H2A type 3;Histone H2A type 1-F;Histone H2A.J	Hist1h2ak;LOC680322;Hist1h2ai;Hist1h2af;H2afj;H2afx	2	13.8	14.149	5.72e-98
D3ZW96;E9PTI1		Atp6v1h	4	12.2	55.868	3.41e-45
D4A1J6		Ankfy1	2	4.1	128.56	8.3e-28
D4A2W9;D3Z898;D3ZA81		Samhd1	3	5.6	71.702	7.44e-34
D4A478		Ntpcr	3	28.1	20.813	3.52e-37
D4A7R0;B0BND9			7	15.9	75.002	1.33e-113
D4A8T3;F1MA08		Copz1	3	27.1	20.198	6.22e-55
D4A9I9;F1LRY5;Q64380;D4A8Z7	Sarcosine dehydrogenase, mitochondrial	Sardh	5	5.7	101.66	5.69e-14
D4ACG2;D4A2Z4;D3Z9T1		Ilvbl	4	10	72.269	2.07e-46
E9PT29			5	11.4	72.827	2.66e-56
F1LM55		RGD1309922	6	8.1	102.79	9.68e-42
F1LMD9;P97874;D3ZNM5	Cyclin-G-associated kinase	Gak	4	5.1	143.71	4.79e-30
F1LN66;D3ZEC3;P70712	Kynureninase	Kynu	2	5.8	52.45	2.41e-05
F1LPV8;F1M3K0		Suclg2	4	24	30.321	1.75e-85
F1LQ81;Q9QUL6	Vesicle-fusing ATPase	Nsf	7	11.4	82.643	1.86e-53
F1LQM9;D3ZBB4			6	6	124.03	4.64e-19
F1LQQ6		Pls1	6	11	70.389	3.76e-59
F1LQW7;O08623;F8WFY8;O08623-2;O08623-3;F1LW97	Sequestosome-1	Sqstm1	2	6.6	47.651	0.00029467
F1M127;F1M5T6;F1M124;F1LX32			7	7.8	130.51	2.09e-43
F1M566;F1LTJ5			6	2	393.72	3.27e-27
F1M775;D4A0X2;D4AE89		Diaph1	14	14	135.39	7.77e-150
F1M7U1;Q6AYQ8	Acylpyruvase FAHD1, mitochondrial	Fahd1	2	10.8	24.581	8.32e-06
F8WG89;P04550	Parathymosin	Ptms	2	16.5	15.405	3.14e-10
G3V734;Q64591	2,4-dienoyl-CoA reductase, mitochondrial	Decr1	4	17.9	36.132	2.58e-13
G3V7Y3;P35434	ATP synthase subunit delta, mitochondrial	Atp5d	2	13.7	17.563	6.65e-15
O88994;D3ZFV5;D3Z900	MOSC domain-containing protein 2, mitochondrial	Marc2	5	14.2	38.248	5.74e-14
P06536;G3V7U9;E9PT44;P06536-2	Glucocorticoid receptor	Nr3c1	3	5.9	87.555	5.13e-11
P08644;P08644-2;Q04970;F8WG81;F1LPX3;P20171	GTPase KRas;GTPase KRas, N-terminally processed;GTPase NRas;GTPase HRas;GTPase HRas, N-terminally processed	Kras;Nras;Hras1	4	30.7	21.656	1.44e-19
P09006	Serine protease inhibitor A3N	Serpina3n	10	24.9	46.651	3.54e-163
P10888	Cytochrome c oxidase subunit 4 isoform 1, mitochondrial	Cox4i1	3	16.6	19.514	1.16e-06
P11240	Cytochrome c oxidase subunit 5A, mitochondrial	Cox5a	3	21.9	16.129	1.72e-06
P13107;F1LME8;G3V9D2	Cytochrome P450 2B3	Cyp2b3	4	7.7	56.384	2.39e-11
P14604	Enoyl-CoA hydratase, mitochondrial	Echs1	4	19.3	31.516	6.19e-17
P15083;F1M7H2	Polymeric immunoglobulin receptor;Secretory component	Pigr	2	2.5	84.797	2.21e-50
P19511	ATP synthase subunit b, mitochondrial	Atp5f1	3	12.9	28.868	1.93e-85
P20059	Hemopexin	Hpx	7	14.3	51.35	9.16e-20
P23965;Q68G41	Enoyl-CoA delta isomerase 1, mitochondrial	Eci1	3	15.2	32.254	4.78e-14
P24008;G8JLS2;P24008-2;F1M6Y1	3-oxo-5-alpha-steroid 4-dehydrogenase 1	Srd5a1	3	9.7	29.78	7.92e-07
P24473	Glutathione S-transferase kappa 1	Gstk1	4	28.8	25.493	9.41e-48
P26772;F1LZ82	10 kDa heat shock protein, mitochondrial	Hspe1	2	20.6	10.902	0.0001485
P36876;P56932;P97888;P36877-2;D3ZB24;P36877;F1M738	Serine/threonine-protein phosphatase 2A 55 kDa regulatory subunit B alpha isoform;Serine/threonine-protein phosphatase 2A 55 kDa regulatory subunit B delta isoform;Serine/threonine-protein phosphatase 2A 55 kDa regulatory subunit B gamma isoform;Serine/threonine-protein phosphatase 2A 55 kDa regulatory subunit B beta isoform	Ppp2r2a;Ppp2r2d;Ppp2r2c;Ppp2r2b	2	6.9	51.677	6.56e-21
P39052;P39052-2;D3ZLB8;D3ZQ20;P39052-3;P39052-4;D4A003;Q08877-5;D3ZI80;Q08877-3;D3ZMH6;Q08877;D4A2M6;Q08877-12;Q08877-6;D3ZNS3;D4AAP9;P21575;P21575-5;D4A850;Q08877-10;Q08877-4;D3ZQQ5;Q08877-7;D4A0D1;D4AAL9;Q08877-2;Q08877-13;P21575-4;P21575-8;Q08877-11;P21575-2;P21575-6;D3ZKN2;Q08877-9;P21575-3;P21575-7;Q08877-8	Dynamin-2	Dnm2	12	17.8	98.229	1.07e-87
P46844;Q6AZ33	Biliverdin reductase A	Blvra	3	12.5	33.565	2.26e-09
P50169	Retinol dehydrogenase 3	Rdh3	5	10.7	35.662	2.69e-63
P62836;Q62636	Ras-related protein Rap-1A;Ras-related protein Rap-1b	Rap1a;Rap1b	2	13.6	20.987	1.91e-12
P62893	60S ribosomal protein L39	Rpl39	2	23.5	6.4066	6.05e-12
P68511	14-3-3 protein eta	Ywhah	2	12.6	28.211	4.73e-41
Q498D8		Rbx1	2	17.6	12.274	4.83e-39
Q5BJQ0	Chaperone activity of bc1 complex-like, mitochondrial	Adck3	3	7.7	72.225	1.77e-49
Q5I0K1		Pipox	4	15.4	43.89	2.76e-12
Q5M9I6	Multiple myeloma tumor-associated protein 2 homolog	Mmtag2	2	10.4	29.299	1.28e-05
Q5PQU1;P01048	T-kininogen 1;T-kininogen 1 heavy chain;T-kinin;T-kininogen 1 light chain	Kng1;Map1	3	13.3	47.764	1.49e-21
Q5RJR2	Twinfilin-1	Twf1	7	28.9	40.09	3.41e-90
Q5RKH9		Derl1	2	7.6	28.834	2.36e-05
Q5RKL4;Q63342	Dimethylglycine dehydrogenase, mitochondrial	Dmgdh	4	6.8	95.976	2.49e-12
Q5U2T9		Fkbp5	2	4.6	50.964	6.64e-07
Q5XI26		Stat2	7	8.4	96.856	1.08e-31
Q5XI73	Rho GDP-dissociation inhibitor 1	Arhgdia	3	23.5	23.407	4.19e-12
Q5XIG6	N-acetylgalactosamine kinase	Galk2	4	8.7	50.197	7.21e-16
Q5XIM7;D4ABR8	Lysyl-tRNA synthetase	Kars	2	3.4	71.622	2.72e-05
Q5XIU5;F1M7S2	Proteasome inhibitor PI31 subunit	Psmf1	3	19.9	29.854	1.47e-15
Q62780;D3ZD06	Probable ATP-dependent RNA helicase DDX46	Ddx46	2	1.8	117.38	3.91e-05
Q63965;Q6AYS2	Sideroflexin-1	Sfxn1	3	12.4	35.546	5.95e-07
Q66H15	Regulator of microtubule dynamics protein 3	Fam82a2	2	7.6	52.311	2.31e-05
Q68FY0;Q03346	Cytochrome b-c1 complex subunit 1, mitochondrial	Uqcrc1	3	5	52.848	0.00010608
Q6AYK8	Eukaryotic translation initiation factor 3 subunit D	Eif3d	4	10.8	63.988	1e-43
Q6QI93;Q3ZAV8	Enhancer of mRNA-decapping protein 4	Edc4	11	10.7	163.25	5e-113
Q6UPE0;F1LVR2		Chdh	2	4.7	66.388	2.53e-05
Q7TP15;D3Z943		Mtap	2	9	43.08	2e-11
Q7TQ16	Cytochrome b-c1 complex subunit 8	Uqcrq	4	39	9.8492	3.76e-10
Q7TT49;G3V6C9;O54874;D3ZR44;D4A247	Serine/threonine-protein kinase MRCK beta	Cdc42bpb	10	7.2	194.89	3.31e-50
Q8K4C0	Dimethylaniline monooxygenase [N-oxide-forming] 5	Fmo5	7	12.6	60.055	1.94e-54
Q8VID1	Dehydrogenase/reductase SDR family member 4	Dhrs4	3	8.2	29.821	1.14e-05
Q91XR8;F8WFK6;P36970;P36970-2	Phospholipid hydroperoxide glutathione peroxidase, nuclear;Glutathione peroxidase;Phospholipid hydroperoxide glutathione peroxidase, mitochondrial	Gpx4	3	16.2	29.352	4.92e-13
Q9EPX0	Heat shock protein beta-8	Hspb8	6	33.2	21.592	9.81e-20
Q9WU49	Calcium-regulated heat stable protein 1	Carhsp1	4	59.9	15.906	3.23e-26
Q9WU74;Q9WU74-2;Q9WU74-3	Lipolysis-stimulated lipoprotein receptor	Lsr	5	11.8	65.776	2.08e-20

## Sheet: Unique HB v CB
Protein.IDs	Protein.names.HFDB	Gene.names	Unique.Peptides	Unique.Sequence.Coverage	Molecular.Weight.kDa	PEP
B0BMY6		LOC100362554	3	8.8	40.447	6.58e-12
B0BN52;D3ZNM9;F1M3F5		Mtch2	3	10.6	33.528	2.42e-05
B1H241;Q80ZG1	Synembryn-A	Ric8a	5	14.5	59.826	6.33e-73
B2GV24;D3ZK82	E3 UFM1-protein ligase 1	Ufl1	5	8.6	89.584	3.33e-40
B2RYG6	Ubiquitin thioesterase OTUB1	Otub1	2	12.5	31.27	1.89e-50
B2RYI0	WD repeat-containing protein 91	Wdr91	5	8.8	83.145	1.91e-20
B2RYJ3;D3ZK73;D3ZK74;D3ZNZ7;D3ZL69		RGD1563853	7	12.5	87.773	1.25e-105
B2RYP4		Snx2	4	8.5	58.53	1.38e-19
B5DF60;Q6VV72	Eukaryotic translation initiation factor 1A	Eif1ax;Eif1a	2	15.3	16.46	1.7e-12
B5DFK6		Ap3d1	2	1.8	135.67	1.22e-14
D3Z9J5;Q6AY86	Vacuolar protein sorting-associated protein 26A	Vps26a	7	33.1	41.534	3.29e-144
D3ZD23		Abce1	7	17	67.3	8.08e-32
D3ZFB2;D4A371		Luc7l3	4	6.7	58.423	5.38e-12
D3ZFJ2			2	4.7	39.661	6.04e-28
D3ZG88		Sssca1	2	17.6	21.318	8.6e-20
D3ZHV7		Sdsl	4	23.8	26.209	5.74e-21
D3ZIN5		RGD1308772	4	3.4	213.76	6.62e-10
D3ZLM5		Nhlrc2	9	20.8	78.561	4.42e-115
D3ZS38;D4A0H4;D4AEE5		Cul2	5	7.2	86.968	7.05e-58
D3ZTT9;P61928;D3ZTX8;D4A201;D4A7Z2	Ribosomal protein L37;60S ribosomal protein L37	Rpl37-ps1;Rpl37;RGD1561310;RGD1560186	3	28.9	11.115	7.68e-08
D3ZU44;D4A644;D3ZAY9		Map7d1	2	3.8	93.601	1.74e-18
D3ZUT7;Q63186	Translation initiation factor eIF-2B subunit delta	Eif2b4	2	5	59.869	5.21e-12
D3ZUX1		Agphd1	2	8.5	42.475	1.15e-12
D3ZUX5		Chchd3	6	27.8	26.434	2.39e-26
D3ZV91		RGD1305721	4	15.3	37.914	2.8e-14
D3ZVK7;D3ZZ29;G3V9C0;P0C169;P0C170;Q00728;Q4FZT6;Q64598;Q6I8Q6;A9UMV8;D3ZXP3;D3ZWE0	Histone H2A;Histone H2A type 1-C;Histone H2A type 1-E;Histone H2A type 4;Histone H2A type 3;Histone H2A type 1-F;Histone H2A.J	Hist1h2ak;LOC680322;Hist1h2ai;Hist1h2af;H2afj;H2afx	2	13.8	14.149	5.72e-98
D3ZVQ0	Ubiquitin carboxyl-terminal hydrolase	Usp5	3	5	95.778	8.71e-12
D3ZX68;E9PTF9;F8WG38		Wasf2	3	13.2	34.236	5.99e-34
D3ZZ45			2	7.1	13.138	6.05e-05
D4A133		Atp6v1a	10	25	68.264	6.51e-160
D4A1J6		Ankfy1	2	4.1	128.56	8.3e-28
D4A2W9;D3Z898;D3ZA81		Samhd1	3	5.6	71.702	7.44e-34
D4A3R9;Q6AYK1;F1M3H5;F1M6U2	RNA-binding protein with serine-rich domain 1	Rnps1;LOC688526	2	6.4	39.683	7.3e-05
D4A478		Ntpcr	3	28.1	20.813	3.52e-37
D4A8H8;D4A524;D3Z8C3;D3ZX82		Cyfip1;Cyfip2	2	1.8	145.26	1.33e-12
D4A8Z9		Selo	4	8.7	74.06	1.76e-71
D4A9J5;D3ZD86;D3ZHV2;D3ZPQ6;D3ZPQ5;D3ZHK1	Microtubule-actin cross-linking factor 1	Macf1	9	1.8	831.16	2.32e-60
D4AAG1;P36972	Adenine phosphoribosyltransferase	Aprt	2	12.6	19.764	7.3e-06
D4AC36		Eif3f	4	22.2	37.997	1.63e-45
D4AE02;D4A063		RGD1560464	3	7.9	45.041	8.46e-31
E9PSQ0;D3ZBE2;D3ZBE4		Acacb	3	2	274.67	9.81e-112
F1LM19;P24090;Q7TP75	Alpha-2-HS-glycoprotein	Ahsg	3	14.8	38.167	6.72e-85
F1LM55		RGD1309922	6	8.1	102.79	9.68e-42
F1LMP2;P12346;P12346-2;Q4FZX7;F1MAG6	Serotransferrin	Tf	9	9.8	107.41	1.5e-25
F1LN66;D3ZEC3;P70712	Kynureninase	Kynu	2	5.8	52.45	2.41e-05
F1LNU4;F1LSA1;F1LPU7;F1LRI1;D3ZGF1;D3Z9C5;F1LLV8;F1LLZ9;D4A4R6;D4A7E6;P26051;P26051-2	CD44 antigen	Cd44	2	2.7	85.731	1.07e-06
F1LPA0		RGD1562301	5	25.7	38.822	4.2e-36
F1LQM9;D3ZBB4			6	6	124.03	4.64e-19
F1LQQ6		Pls1	6	11	70.389	3.76e-59
F1LRT9		Dync1h1	3	1	416.86	0
F1LSB9;Q5XI07;F1LXI2;D4ADL3;D3ZBA0	Lipoma-preferred partner homolog	Lpp	7	15	68.389	4.18e-38
F1LUV9;P13596;F1LNY3;F1LTE5;F1MA96	Neural cell adhesion molecule 1	Ncam1	3	2.3	118.58	7.24e-07
F1LZ05			5	13	65.403	1.39e-87
F1M775;D4A0X2;D4AE89		Diaph1	14	14	135.39	7.77e-150
F1M9V7;D3Z8Z0		Npepps	9	13.8	103.34	2.57e-113
F2Z3T9		LOC690372	3	4.2	53.516	2.77e-09
G3V7A8;D4A8U7;P28023	Dynactin subunit 1	Dctn1	13	13.3	141.94	3.74e-119
G3V7V6;Q8VHE9	All-trans-retinol 13,14-reductase	Retsat	3	4.9	67.477	5.82e-07
G3V8Q8		Sec23ip	6	8.9	110.94	3.82e-66
O35303;O35303-4;O35303-5;O35303-6;O35303-2;D3ZWE4;D4ABS2;O35303-3	Dynamin-1-like protein	Dnm1l	3	4.4	83.907	7.33e-18
O35547	Long-chain-fatty-acid--CoA ligase 4	Acsl4	2	4.6	74.326	5.61e-13
O55096;F1M7X8	Dipeptidyl peptidase 3	Dpp3;Dpp3l	7	13.1	83.038	3.54e-128
O89035		Slc25a10	5	17.8	31.454	4.65e-10
P00507;F1LXI9	Aspartate aminotransferase, mitochondrial	Got2	6	19.8	47.314	3.83e-18
P07633;Q68FZ8;D3Z9A2	Propionyl-CoA carboxylase beta chain, mitochondrial	Pccb	2	5.4	58.626	1.29e-60
P10867;F1LR61;F1M5I9;F1LZB1	L-gulonolactone oxidase	Gulo	4	8	50.615	6.97e-10
P10888	Cytochrome c oxidase subunit 4 isoform 1, mitochondrial	Cox4i1	3	16.6	19.514	1.16e-06
P11980;P11980-2;F1MAC8;D4ADU8	Pyruvate kinase isozymes M1/M2;Pyruvate kinase	Pkm2	3	9.2	57.817	1.62e-15
P12007	Isovaleryl-CoA dehydrogenase, mitochondrial	Ivd	6	12.5	46.435	2.45e-24
P12075	Cytochrome c oxidase subunit 5B, mitochondrial	Cox5b	3	20.9	13.915	8.52e-07
P14942;F1LVC6;D3ZBD6	Glutathione S-transferase alpha-4;Glutathione S-transferase	Gsta4;LOC100365881	3	13.1	25.51	2.48e-11
P15865;D4A3K5	Histone H1.2	Hist1h1c	5	20.1	21.987	4.51e-37
P18298;F1LRB8	S-adenosylmethionine synthase isoform type-2;S-adenosylmethionine synthase	Mat2a;LOC100363915	3	8.9	43.715	4.72e-199
P20059	Hemopexin	Hpx	7	14.3	51.35	9.16e-20
P23965;Q68G41	Enoyl-CoA delta isomerase 1, mitochondrial	Eci1	3	15.2	32.254	4.78e-14
P29419	ATP synthase subunit e, mitochondrial	Atp5i	3	42.3	8.2545	1.36e-07
P31399;D3ZWT8	ATP synthase subunit d, mitochondrial	Atp5h	3	25.5	18.763	1.03e-17
P36876;P56932;P97888;P36877-2;D3ZB24;P36877;F1M738	Serine/threonine-protein phosphatase 2A 55 kDa regulatory subunit B alpha isoform;Serine/threonine-protein phosphatase 2A 55 kDa regulatory subunit B delta isoform;Serine/threonine-protein phosphatase 2A 55 kDa regulatory subunit B gamma isoform;Serine/threonine-protein phosphatase 2A 55 kDa regulatory subunit B beta isoform	Ppp2r2a;Ppp2r2d;Ppp2r2c;Ppp2r2b	2	6.9	51.677	6.56e-21
P39052;P39052-2;D3ZLB8;D3ZQ20;P39052-3;P39052-4;D4A003;Q08877-5;D3ZI80;Q08877-3;D3ZMH6;Q08877;D4A2M6;Q08877-12;Q08877-6;D3ZNS3;D4AAP9;P21575;P21575-5;D4A850;Q08877-10;Q08877-4;D3ZQQ5;Q08877-7;D4A0D1;D4AAL9;Q08877-2;Q08877-13;P21575-4;P21575-8;Q08877-11;P21575-2;P21575-6;D3ZKN2;Q08877-9;P21575-3;P21575-7;Q08877-8	Dynamin-2	Dnm2	12	17.8	98.229	1.07e-87
P50116	Protein S100-A9	S100a9	2	24.8	13.145	1.99e-33
P50503	Hsc70-interacting protein	St13	3	9	41.279	0.00026615
P52845;P49889;F1LNK1;Q9WUW9;D3ZK28;F1LZT0	Estrogen sulfotransferase, isoform 2;Estrogen sulfotransferase, isoform 3	Ste2;Ste	3	6.1	35.364	2.38e-49
P62716;P63331;D3ZHP2	Serine/threonine-protein phosphatase 2A catalytic subunit beta isoform;Serine/threonine-protein phosphatase 2A catalytic subunit alpha isoform;Serine/threonine-protein phosphatase	Ppp2cb;Ppp2ca	2	10.7	35.575	1.39e-70
P63029;D3ZFK4	Translationally-controlled tumor protein	Tpt1	2	14	19.462	5.43e-06
P67779;D3ZN73;D4A508;D3ZFE2;F1LWX0	Prohibitin	Phb	3	12.5	29.82	4.57e-14
P80254	D-dopachrome decarboxylase	Ddt	5	50.8	13.133	2.18e-18
Q04462	Valine--tRNA ligase	Vars	5	6.6	140.37	1.32e-76
Q07009	Calpain-2 catalytic subunit	Capn2	3	4	79.918	9.52e-15
Q07014;Q07014-2;Q4KM97	Tyrosine-protein kinase Lyn	Lyn	4	10.4	58.659	1.57e-29
Q498D8		Rbx1	2	17.6	12.274	4.83e-39
Q5BJZ3;D3ZBZ4		Nnt	3	3.3	113.87	5.75e-07
Q5M7V8;F1M3B8	Thyroid hormone receptor-associated protein 3	Thrap3	6	9.1	108.25	5.72e-23
Q5M9G3;D3ZG41	Caprin-1	Caprin1	8	13.4	78.12	8.66e-95
Q5M9H2;D3ZMF5;P45953	Very long-chain specific acyl-CoA dehydrogenase, mitochondrial	Acadvl	13	24.3	70.821	1.5e-127
Q5PQM2;D3ZFI4	Kinesin light chain 4	Klc4	8	16.3	68.963	3.66e-73
Q5RJR2	Twinfilin-1	Twf1	7	28.9	40.09	3.41e-90
Q5RKH9		Derl1	2	7.6	28.834	2.36e-05
Q5U300	Ubiquitin-like modifier-activating enzyme 1	Uba1	7	9.1	117.79	3.04e-16
Q5XI26		Stat2	7	8.4	96.856	1.08e-31
Q5XIC0	Enoyl-CoA delta isomerase 2, mitochondrial	Eci2	3	9.5	43.021	1.08e-43
Q5XIG6	N-acetylgalactosamine kinase	Galk2	4	8.7	50.197	7.21e-16
Q63228;D3ZTK6;F1LS90	Glia maturation factor beta	Gmfb	7	40.1	16.736	9.14e-86
Q63396	Activated RNA polymerase II transcriptional coactivator p15	Sub1	8	51.2	14.441	2.83e-27
Q641X8	Eukaryotic translation initiation factor 3 subunit E	Eif3e	2	7	52.22	8.45e-19
Q642A9;D3ZZ36		Vps16	2	3.9	94.906	4.95e-22
Q6AY30;D4A8I1	Saccharopine dehydrogenase-like oxidoreductase	Sccpdh	3	8.2	47.088	2.94e-06
Q6AYK6	Calcyclin-binding protein	Cacybp	3	8.7	26.541	2.79e-11
Q6IRH6;G3V741;P16036	Phosphate carrier protein, mitochondrial	Slc25a3	2	6.2	39.621	2.82e-10
Q6IRS8;Q62818	Translation initiation factor eIF-2B subunit beta	Eif2b2	2	7.4	38.842	6.57e-30
Q6MG08;F1LQF0	ATP-binding cassette sub-family F member 1	Abcf1	4	8.6	95.251	5.1e-155
Q6P9U0		Serpinb6	4	12.7	43.018	1.2e-24
Q6P9U8;D3ZL77	Eukaryotic translation initiation factor 3 subunit H	Eif3h	5	27.6	39.905	8.36e-71
Q6T487;Q9Z1P2;Q6GMN8;F1M1N4	Alpha-actinin-1	Actn1	6	10	105.47	3.82e-148
Q7TQ16	Cytochrome b-c1 complex subunit 8	Uqcrq	4	39	9.8492	3.76e-10
Q8CFN2;Q8CFN2-2	Cell division control protein 42 homolog	Cdc42	3	22	21.258	1.47e-10
Q8R491;Q8R3Z7	EH domain-containing protein 3	Ehd3	10	28.2	60.79	9e-236
Q9EPX0	Heat shock protein beta-8	Hspb8	6	33.2	21.592	9.81e-20
Q9QYL8	Acyl-protein thioesterase 2	Lypla2	4	13.4	24.807	7.43e-09
Q9QYU4	Thiomorpholine-carboxylate dehydrogenase	Crym	7	25.9	33.554	1.03e-58
Q9WVK7	Hydroxyacyl-coenzyme A dehydrogenase, mitochondrial	Hadh	5	11.8	34.447	6.25e-08

## Sheet: Unique HI v CI
Protein.IDs	Protein.names.HFDI	Gene.names	Unique.Peptides	Unique.Sequence.Coverage	Molecular.Weight.kDa	PEP
B2RYP4		Snx2	4	8.5	58.53	1.38e-19
D3ZF33;D4AAS7;P04799;P00185	Cytochrome P450 1A2	Cyp1a2	3	9.5	58.006	6e-26
D3ZNQ6		Ube2m	2	10.4	20.9	4.13e-07
D4A1M8;D4A3Q5;B2RYB3;D3ZD33		Srrm1	3	4.3	106.69	2.3e-13
D4A3E2		Npepl1	6	20.6	55.911	2.62e-124
D4A8Z9		Selo	4	8.7	74.06	1.76e-71
D4AE02;D4A063		RGD1560464	3	7.9	45.041	8.46e-31
D4AEC0;P0C0S7;D4A7X2	Histone H2A;Histone H2A.Z	H2afv;H2afz	2	24.2	13.509	3.08e-18
E9PT85;Q6AZ64		Xrcc6	3	7.1	69.588	3.27e-11
F1LNY0;P27605	Hypoxanthine-guanine phosphoribosyltransferase	Hprt1	2	11.9	24.578	6.03e-06
F1LQ09;D4A042		Atl2	4	8.7	66.194	7.95e-28
F1LRH5;A0FKI7-3;A0FKI7;A0FKI7-2	Acyl-CoA-binding domain-containing protein 5	Acbd5	4	9	57.554	9.18e-16
F1LXC6			3	8.2	45.272	8.84e-92
F1M971;D4A8C7;Q9JJP9	Ubiquilin-1	Ubqln1	2	5.7	62.026	0
F8WG74;Q9QVC8	Peptidyl-prolyl cis-trans isomerase FKBP4;Peptidyl-prolyl cis-trans isomerase FKBP4, N-terminally processed	Fkbp4	4	9.2	51.506	3.42e-10
G3V624		Coro1c	4	10.1	53.177	4.62e-37
G3V6P9;E9PSP2		Sptbn1	3	1.9	251.02	0
G3V7V6;Q8VHE9	All-trans-retinol 13,14-reductase	Retsat	3	4.9	67.477	5.82e-07
G3V8C4;Q9Z0W7	Chloride intracellular channel protein 4	Clic4	3	18.2	28.669	1.78e-19
G3V8Q8		Sec23ip	6	8.9	110.94	3.82e-66
P09117;E9PTN8	Fructose-bisphosphate aldolase C	Aldoc	2	8.3	39.283	1.57e-07
P09527	Ras-related protein Rab-7a	Rab7a	3	16.9	23.504	1.92e-18
P12007	Isovaleryl-CoA dehydrogenase, mitochondrial	Ivd	6	12.5	46.435	2.45e-24
P30835	6-phosphofructokinase, liver type	Pfkl	4	6.9	85.338	2.04e-47
P36365	Dimethylaniline monooxygenase [N-oxide-forming] 1	Fmo1	2	4.1	59.825	2.02e-05
P48675;Q6P725	Desmin	Des	5	15.8	53.456	7.66e-94
P50116	Protein S100-A9	S100a9	2	24.8	13.145	1.99e-33
P60123	RuvB-like 1	Ruvbl1	3	9.9	50.213	9.17e-19
P61459	Pterin-4-alpha-carbinolamine dehydratase	Pcbd1	2	23.1	11.999	4.25e-05
P63029;D3ZFK4	Translationally-controlled tumor protein	Tpt1	2	14	19.462	5.43e-06
P68255;D3ZM53;D3ZCY6	14-3-3 protein theta	Ywhaq	4	15.9	27.778	2.15e-54
P85972	Vinculin	Vcl	7	9.6	116.61	3.77e-36
Q07523	Hydroxyacid oxidase 2	Hao2	2	7.9	39.201	1.04e-05
Q4KLL7		Vps4b	5	14.4	49.451	4.02e-99
Q4KM62	Palmdelphin	Palmd	5	16.9	62.418	5.27e-21
Q4V7E8;D3ZT35;D4A5G3;F1LVF2	Leucine-rich repeat flightless-interacting protein 2	Lrrfip2	4	11.4	49.772	2.37e-39
Q5EBC0;D3ZFC6		Itih4	8	10.5	103.75	6.16e-33
Q5FWT1	Protein FAM98A	Fam98a	2	5.2	55.07	2.57e-29
Q5I0H9;F8WFV1	Protein disulfide-isomerase A5	Pdia5	4	9.7	59.399	3.28e-09
Q5M9G3;D3ZG41	Caprin-1	Caprin1	8	13.4	78.12	8.66e-95
Q5U2S0;Q5U2S0-2	UPF0471 protein C1orf63 homolog		2	7.7	34.516	2.68e-06
Q5U2U5		Plin2	6	18.2	46.263	2.32e-42
Q62698;Q5D023	Cytoplasmic dynein 1 light intermediate chain 2	Dync1li2	3	8	54.744	1.54e-19
Q6AYB5;F1M7P5	Signal recognition particle 54 kDa protein	Srp54;LOC100359558	4	15.7	55.704	2.42e-125
Q99ND8;D3ZLY2;P35815-2;D3ZAK9;Q642F2;P35815;P20650	Protein phosphatase 1B;Protein phosphatase 1A	Ppm1b;Ppm1a	3	6.5	51.009	1.03e-09
Q9JMB5;D3ZS63	Proteasomal ubiquitin receptor ADRM1	Adrm1	2	7.6	42.102	2.34e-28
