# Supplementary material for: Insulin and diet-induced changes in the ubiquitin-modified proteome of rat liver
Source: PLoS One. 2017 Mar 22;12(3):e0174431. doi: 10.1371/journal.pone.0174431 (PMC5362237; doi:10.1371/journal.pone.0174431)
Supplement: S3 Table — (XLSX) [file pone.0174431.s009.xlsx]

## Sheet: Insulin Responsive
89 proteins exclusively in "HFSD":							61 common proteins in "Chow" and "HFSD":								99 proteins exclusively in "Chow":
Protein.IDs	Protein.names.HFDI	Gene.names					Protein.IDs	Protein.names.HFDI	Gene.names						Protein.IDs	Protein.names.HFDI	Gene.names
B1H241;Q80ZG1	Synembryn-A	Ric8a					D3Z9E1;D4A9Z4		Emilin1						D3ZD97		Dhx15
B2RYI0	WD repeat-containing protein 91	Wdr91					D3ZR68;D4AE06;D4A6E5	Peptidyl-prolyl cis-trans isomerase	Fkbp15						D3ZNQ6		Ube2m
B5DFK6		Ap3d1					D3ZV82		LOC685067						D4A415		Fam175b
D3ZF26		Tnks1bp1					D4A3E2		Npepl1						E9PT85;Q6AZ64		Xrcc6
D3ZFJ6		Lactb					E9PU64;D4A2G2		Scin						E9PU28;D3ZLZ7	Inosine-5-monophosphate dehydrogenase 2	Impdh2
D3ZFX4;B2RYN0;D3ZU02		Pgm3					F8WG74;Q9QVC8	Peptidyl-prolyl cis-trans isomerase FKBP4;Peptidyl-prolyl cis-trans isomerase FKBP4, N-terminally processed	Fkbp4						F1LNK4;F1LNZ2;Q2LC84;F1LRS4;Q2LC84-2;D3ZNB0	Protein numb homolog	Numb
D3ZHV7		Sdsl					G3V624		Coro1c						F1LQ09;D4A042		Atl2
D3ZIN5		RGD1308772					G3V9N8;P52303;D3ZT02;P52303-2;D3ZS80	AP-1 complex subunit beta-1	Ap1b1						F1LRH5;A0FKI7-3;A0FKI7;A0FKI7-2	Acyl-CoA-binding domain-containing protein 5	Acbd5
D3ZLM5		Nhlrc2					P18589;Q499Q3;D3ZUF7;P18590;D4A5U9	Interferon-induced GTP-binding protein Mx2;Interferon-induced GTP-binding protein Mx3	Mx2;Mx3						F1LS80;Q4V7C6;D4A7I4	GMP synthase [glutamine-hydrolyzing]	Gmps
D3ZSD1;D4A6B2;Q3KR86;D3ZDF7;F1LRP0	Mitochondrial inner membrane protein	Immt					P60123	RuvB-like 1	Ruvbl1						G3V6P9;E9PSP2		Sptbn1
D3ZUT7;Q63186	Translation initiation factor eIF-2B subunit delta	Eif2b4					P61589;B2RYP0;P62747;Q5XIM3	Transforming protein RhoA	Rhoa;Rhoc						G3V8C4;Q9Z0W7	Chloride intracellular channel protein 4	Clic4
D3ZUX1		Agphd1					P85972	Vinculin	Vcl						O35763;F1LP60;P31977;F1M390	Moesin;Ezrin	Msn;Ezr
D3ZW96;E9PTI1		Atp6v1h					Q01177	Plasminogen;Plasmin heavy chain A;Activation peptide;Angiostatin;Plasmin heavy chain A, short form;Plasmin light chain B	Plg						P09527	Ras-related protein Rab-7a	Rab7a
D3ZX68;E9PTF9;F8WG38		Wasf2					Q505J9;Q7TP35	ATPase family AAA domain-containing protein 1	Atad1						P68255;D3ZM53;D3ZCY6	14-3-3 protein theta	Ywhaq
D4A3R9;Q6AYK1;F1M3H5;F1M6U2	RNA-binding protein with serine-rich domain 1	Rnps1;LOC688526					Q5FWT1	Protein FAM98A	Fam98a						Q4KLL7		Vps4b
D4A8H8;D4A524;D3Z8C3;D3ZX82		Cyfip1;Cyfip2					Q63355;D4A5Q0;F1LQH7;D3ZVF7	Unconventional myosin-Ic	Myo1c						Q4KM62	Palmdelphin	Palmd
D4A9I9;F1LRY5;Q64380;D4A8Z7	Sarcosine dehydrogenase, mitochondrial	Sardh					Q8K4V4;G3V8U4;Q8K4V4-2	Sorting nexin-27	Snx27						Q4V7E8;D3ZT35;D4A5G3;F1LVF2	Leucine-rich repeat flightless-interacting protein 2	Lrrfip2
D4A9J5;D3ZD86;D3ZHV2;D3ZPQ6;D3ZPQ5;D3ZHK1	Microtubule-actin cross-linking factor 1	Macf1					Q99ND8;D3ZLY2;P35815-2;D3ZAK9;Q642F2;P35815;P20650	Protein phosphatase 1B;Protein phosphatase 1A	Ppm1b;Ppm1a						Q5EBC0;D3ZFC6		Itih4
D4AC36		Eif3f					Q9EQX9;D3ZUH7	Ubiquitin-conjugating enzyme E2 N	Ube2n						Q5U2U5		Plin2
D4ACG2;D4A2Z4;D3Z9T1		Ilvbl					Q9ER34;F1M0K2	Aconitate hydratase, mitochondrial	Aco2						Q63028;D3ZZ99;Q63028-2	Alpha-adducin	Add1
F1LMD9;P97874;D3ZNM5	Cyclin-G-associated kinase	Gak					B0BMY6		LOC100362554						Q9JMB5;D3ZS63	Proteasomal ubiquitin receptor ADRM1	Adrm1
F1LNU4;F1LSA1;F1LPU7;F1LRI1;D3ZGF1;D3Z9C5;F1LLV8;F1LLZ9;D4A4R6;D4A7E6;P26051;P26051-2	CD44 antigen	Cd44					B2GV24;D3ZK82	E3 UFM1-protein ligase 1	Ufl1						B0BN52;D3ZNM9;F1M3F5		Mtch2
F1LPV8;F1M3K0		Suclg2					B2RYJ3;D3ZK73;D3ZK74;D3ZNZ7;D3ZL69	0	RGD1563853						B0K010		Txndc17
F1LQ81;Q9QUL6	Vesicle-fusing ATPase	Nsf					D3Z9J5;Q6AY86	Vacuolar protein sorting-associated protein 26A	Vps26a						B1WBN3;P11960	2-oxoisovalerate dehydrogenase subunit alpha, mitochondrial	Bckdha
G3V734;Q64591	2,4-dienoyl-CoA reductase, mitochondrial	Decr1					D3ZD23		Abce1						B2RYG6	Ubiquitin thioesterase OTUB1	Otub1
O35303;O35303-4;O35303-5;O35303-6;O35303-2;D3ZWE4;D4ABS2;O35303-3	Dynamin-1-like protein	Dnm1l					D3ZG88		Sssca1						B5DF60;Q6VV72	Eukaryotic translation initiation factor 1A	Eif1ax;Eif1a
P07633;Q68FZ8;D3Z9A2	Propionyl-CoA carboxylase beta chain, mitochondrial	Pccb					D3ZS38;D4A0H4;D4AEE5		Cul2						D3ZFB2;D4A371		Luc7l3
P09006	Serine protease inhibitor A3N	Serpina3n					D3ZUX5		Chchd3						D3ZFQ8		Cyc1
P11980;P11980-2;F1MAC8;D4ADU8	Pyruvate kinase isozymes M1/M2;Pyruvate kinase	Pkm2					D3ZVK7;D3ZZ29;G3V9C0;P0C169;P0C170;Q00728;Q4FZT6;Q64598;Q6I8Q6;A9UMV8;D3ZXP3;D3ZWE0	Histone H2A;Histone H2A type 1-C;Histone H2A type 1-E;Histone H2A type 4;Histone H2A type 3;Histone H2A type 1-F;Histone H2A.J	Hist1h2ak;LOC680322;Hist1h2ai;Hist1h2af;H2afj;H2afx						D3ZFS8;G3V9Z3;P21396	Amine oxidase [flavin-containing] A	Maoa
P13107;F1LME8;G3V9D2	Cytochrome P450 2B3	Cyp2b3					D3ZVZ4;P07150	Annexin;Annexin A1	Anxa1						D3ZTT9;P61928;D3ZTX8;D4A201;D4A7Z2	Ribosomal protein L37;60S ribosomal protein L37	Rpl37-ps1;Rpl37;RGD1561310;RGD1560186
P14604	Enoyl-CoA hydratase, mitochondrial	Echs1					D4A1J6		Ankfy1						D3ZU44;D4A644;D3ZAY9		Map7d1
P18298;F1LRB8	S-adenosylmethionine synthase isoform type-2;S-adenosylmethionine synthase	Mat2a;LOC100363915					D4A2W9;D3Z898;D3ZA81		Samhd1						D3ZV91		RGD1305721
P19511	ATP synthase subunit b, mitochondrial	Atp5f1					D4A478		Ntpcr						D3ZVQ0	Ubiquitin carboxyl-terminal hydrolase	Usp5
P24008;G8JLS2;P24008-2;F1M6Y1	3-oxo-5-alpha-steroid 4-dehydrogenase 1	Srd5a1					F1LM55		RGD1309922						D4A133		Atp6v1a
P62893	60S ribosomal protein L39	Rpl39					F1LN66;D3ZEC3;P70712	Kynureninase	Kynu						D4A8T3;F1MA08		Copz1
Q5PQM2;D3ZFI4	Kinesin light chain 4	Klc4					F1LQQ6		Pls1						D4AAG1;P36972	Adenine phosphoribosyltransferase	Aprt
Q5PQU1;P01048	T-kininogen 1;T-kininogen 1 heavy chain;T-kinin;T-kininogen 1 light chain	Kng1;Map1					F1M775;D4A0X2;D4AE89		Diaph1						E9PSQ0;D3ZBE2;D3ZBE4		Acacb
Q5XI73	Rho GDP-dissociation inhibitor 1	Arhgdia					F2Z3R6;F1LMY2;F1LN75;Q9QZR6	Septin-9	Sept9						F1LM19;P24090;Q7TP75	Alpha-2-HS-glycoprotein	Ahsg
Q5XIC0	Enoyl-CoA delta isomerase 2, mitochondrial	Eci2					F8WG47;O35987;D4A5F9	NSFL1 cofactor p47	Nsfl1c						F1LMP2;P12346;P12346-2;Q4FZX7;F1MAG6	Serotransferrin	Tf
Q641X8	Eukaryotic translation initiation factor 3 subunit E	Eif3e					G3V822;P16303	Carboxylesterase 3	Ces1d;Ces3						F1LPA0		RGD1562301
Q642A9;D3ZZ36		Vps16					G3V918		Gart						F1LQW7;O08623;F8WFY8;O08623-2;O08623-3;F1LW97	Sequestosome-1	Sqstm1
Q6AYK6	Calcyclin-binding protein	Cacybp					P10888	Cytochrome c oxidase subunit 4 isoform 1, mitochondrial	Cox4i1						F1LRT9		Dync1h1
Q6AYK8	Eukaryotic translation initiation factor 3 subunit D	Eif3d					P20059	Hemopexin	Hpx						F1LSB9;Q5XI07;F1LXI2;D4ADL3;D3ZBA0	Lipoma-preferred partner homolog	Lpp
Q6IRH6;G3V741;P16036	Phosphate carrier protein, mitochondrial	Slc25a3					P23965;Q68G41	Enoyl-CoA delta isomerase 1, mitochondrial	Eci1						F1LUV9;P13596;F1LNY3;F1LTE5;F1MA96	Neural cell adhesion molecule 1	Ncam1
Q6IRS8;Q62818	Translation initiation factor eIF-2B subunit beta	Eif2b2					P36876;P56932;P97888;P36877-2;D3ZB24;P36877;F1M738	Serine/threonine-protein phosphatase 2A 55 kDa regulatory subunit B alpha isoform;Serine/threonine-protein phosphatase 2A 55 kDa regulatory subunit B delta isoform;Serine/threonine-protein phosphatase 2A 55 kDa regulatory subunit B gamma isoform;Serine/threonine-protein phosphatase 2A 55 kDa regulatory subunit B beta isoform	Ppp2r2a;Ppp2r2d;Ppp2r2c;Ppp2r2b						F1M7U1;Q6AYQ8	Acylpyruvase FAHD1, mitochondrial	Fahd1
Q6P9U0		Serpinb6					P39052;P39052-2;D3ZLB8;D3ZQ20;P39052-3;P39052-4;D4A003;Q08877-5;D3ZI80;Q08877-3;D3ZMH6;Q08877;D4A2M6;Q08877-12;Q08877-6;D3ZNS3;D4AAP9;P21575;P21575-5;D4A850;Q08877-10;Q08877-4;D3ZQQ5;Q08877-7;D4A0D1;D4AAL9;Q08877-2;Q08877-13;P21575-4;P21575-8;Q08877-11;P21575-2;P21575-6;D3ZKN2;Q08877-9;P21575-3;P21575-7;Q08877-8	Dynamin-2	Dnm2						F1M9V7;D3Z8Z0		Npepps
Q6P9U8;D3ZL77	Eukaryotic translation initiation factor 3 subunit H	Eif3h					P50399	Rab GDP dissociation inhibitor beta	Gdi2						F2Z3T9		LOC690372
Q6QI93;Q3ZAV8	Enhancer of mRNA-decapping protein 4	Edc4					P52944	PDZ and LIM domain protein 1	Pdlim1						F8WG89;P04550	Parathymosin	Ptms
Q7TT49;G3V6C9;O54874;D3ZR44;D4A247	Serine/threonine-protein kinase MRCK beta	Cdc42bpb					P60901	Proteasome subunit alpha type-6	Psma6						G3V7A8;D4A8U7;P28023	Dynactin subunit 1	Dctn1
Q8CFN2;Q8CFN2-2	Cell division control protein 42 homolog	Cdc42					P83868	Prostaglandin E synthase 3	Ptges3						G3V7Y3;P35434	ATP synthase subunit delta, mitochondrial	Atp5d
Q8K4C0	Dimethylaniline monooxygenase [N-oxide-forming] 5	Fmo5					Q3KRE0;F8WFF6	ATPase family AAA domain-containing protein 3	Atad3;Atad3a						O35547	Long-chain-fatty-acid--CoA ligase 4	Acsl4
Q91XR8;F8WFK6;P36970;P36970-2	Phospholipid hydroperoxide glutathione peroxidase, nuclear;Glutathione peroxidase;Phospholipid hydroperoxide glutathione peroxidase, mitochondrial	Gpx4					Q498D8		Rbx1						O55096;F1M7X8	Dipeptidyl peptidase 3	Dpp3;Dpp3l
Q9QYL8	Acyl-protein thioesterase 2	Lypla2					Q5RJR2	Twinfilin-1	Twf1						O88994;D3ZFV5;D3Z900	MOSC domain-containing protein 2, mitochondrial	Marc2
Q9WU49	Calcium-regulated heat stable protein 1	Carhsp1					Q5RKH9		Derl1						O89035		Slc25a10
Q9WU74;Q9WU74-2;Q9WU74-3	Lipolysis-stimulated lipoprotein receptor	Lsr					Q5XI26		Stat2						P00507;F1LXI9	Aspartate aminotransferase, mitochondrial	Got2
A0JPJ7;D3ZG25	Obg-like ATPase 1	Ola1					Q5XIG6	N-acetylgalactosamine kinase	Galk2						P08644;P08644-2;Q04970;F8WG81;F1LPX3;P20171	GTPase KRas;GTPase KRas, N-terminally processed;GTPase NRas;GTPase HRas;GTPase HRas, N-terminally processed	Kras;Nras;Hras1
D3ZEZ9;F1M155;D3ZQS5		Svil					Q63692;F1LRF0;D3ZA91	Hsp90 co-chaperone Cdc37	Cdc37						P10867;F1LR61;F1M5I9;F1LZB1	L-gulonolactone oxidase	Gulo
D3ZF33;D4AAS7;P04799;P00185	Cytochrome P450 1A2	Cyp1a2					Q7TP08;G3V8F9;P70473	Alpha-methylacyl-CoA racemase	Amacr						P11240	Cytochrome c oxidase subunit 5A, mitochondrial	Cox5a
D3ZJI3;Q6P799;D3ZJ61;D4A0E9	Serine--tRNA ligase, cytoplasmic	Sars					Q7TQ16	Cytochrome b-c1 complex subunit 8	Uqcrq						P12075	Cytochrome c oxidase subunit 5B, mitochondrial	Cox5b
D4A1M8;D4A3Q5;B2RYB3;D3ZD33		Srrm1					Q9EPX0	Heat shock protein beta-8	Hspb8						P14942;F1LVC6;D3ZBD6	Glutathione S-transferase alpha-4;Glutathione S-transferase	Gsta4;LOC100365881
D4AEC0;P0C0S7;D4A7X2	Histone H2A;Histone H2A.Z	H2afv;H2afz					Q9Z2L0;D3Z9A9;F1LV63	Voltage-dependent anion-selective channel protein 1	Vdac1						P15083;F1M7H2	Polymeric immunoglobulin receptor;Secretory component	Pigr
E9PTL9		Ddx19b													P15865;D4A3K5	Histone H1.2	Hist1h1c
F1LNY0;P27605	Hypoxanthine-guanine phosphoribosyltransferase	Hprt1													P26772;F1LZ82	10 kDa heat shock protein, mitochondrial	Hspe1
F1LSI8;P47819;G8JLQ5;P47819-2	Glial fibrillary acidic protein	Gfap													P29419	ATP synthase subunit e, mitochondrial	Atp5i
F1LSQ6;P48004;P48004-2;D3ZPN4;F1M6I7	Proteasome subunit alpha type;Proteasome subunit alpha type-7	Psma7;LOC100363246													P31399;D3ZWT8	ATP synthase subunit d, mitochondrial	Atp5h
F1M971;D4A8C7;Q9JJP9	Ubiquilin-1	Ubqln1													P46844;Q6AZ33	Biliverdin reductase A	Blvra
G3V8L3;P48679;E9PSR1;D4A4U0;G3V8M3	Prelamin-A/C;Lamin-A/C	Lmna													P50169	Retinol dehydrogenase 3	Rdh3
P00786	Pro-cathepsin H;Cathepsin H mini chain;Cathepsin H;Cathepsin H heavy chain;Cathepsin H light chain	Ctsh													P50503	Hsc70-interacting protein	St13
P04897;Q5EEY3;Q63803;D3ZPZ2;P63095;G3V8E8;P38406;D4AA42;P08753;P10824;P29348;P59215;P59215-2;P63095-3	Guanine nucleotide-binding protein G(i) subunit alpha-2	Gnai2													P52845;P49889;F1LNK1;Q9WUW9;D3ZK28;F1LZT0	Estrogen sulfotransferase, isoform 2;Estrogen sulfotransferase, isoform 3	Ste2;Ste
P09117;E9PTN8	Fructose-bisphosphate aldolase C	Aldoc													P62716;P63331;D3ZHP2	Serine/threonine-protein phosphatase 2A catalytic subunit beta isoform;Serine/threonine-protein phosphatase 2A catalytic subunit alpha isoform;Serine/threonine-protein phosphatase	Ppp2cb;Ppp2ca
P11030;F1LV02	Acyl-CoA-binding protein;Triakontatetraneuropeptide;Octadecaneuropeptide	Dbi													P62836;Q62636	Ras-related protein Rap-1A;Ras-related protein Rap-1b	Rap1a;Rap1b
P25409	Alanine aminotransferase 1	Gpt													P67779;D3ZN73;D4A508;D3ZFE2;F1LWX0	Prohibitin	Phb
P30835	6-phosphofructokinase, liver type	Pfkl													P68511	14-3-3 protein eta	Ywhah
P36365	Dimethylaniline monooxygenase [N-oxide-forming] 1	Fmo1													P80254	D-dopachrome decarboxylase	Ddt
P47967;G3V7N2	Galectin-5	Lgals5													Q04462	Valine--tRNA ligase	Vars
P48675;Q6P725	Desmin	Des													Q07009	Calpain-2 catalytic subunit	Capn2
P56574	Isocitrate dehydrogenase [NADP], mitochondrial	Idh2													Q07014;Q07014-2;Q4KM97	Tyrosine-protein kinase Lyn	Lyn
P61459	Pterin-4-alpha-carbinolamine dehydratase	Pcbd1													Q5BJZ3;D3ZBZ4		Nnt
Q07523	Hydroxyacid oxidase 2	Hao2													Q5M7V8;F1M3B8	Thyroid hormone receptor-associated protein 3	Thrap3
Q5I0H9;F8WFV1	Protein disulfide-isomerase A5	Pdia5													Q5M9H2;D3ZMF5;P45953	Very long-chain specific acyl-CoA dehydrogenase, mitochondrial	Acadvl
Q5XI81;F1LSD7;F1LZ14;F1M2C2;F1M3Y6;E9PSS4;Q80WE1;Q80WE1-2;E9PSS6;E9PTH3	Fragile X mental retardation syndrome-related protein 1	Fxr1;Fxr2													Q5M9I6	Multiple myeloma tumor-associated protein 2 homolog	Mmtag2
Q62698;Q5D023	Cytoplasmic dynein 1 light intermediate chain 2	Dync1li2													Q5RKL4;Q63342	Dimethylglycine dehydrogenase, mitochondrial	Dmgdh
Q66HA8;F8WFH0;F1M3G6;F1LRV4;O88600	Heat shock protein 105 kDa	Hsph1													Q5U300	Ubiquitin-like modifier-activating enzyme 1	Uba1
Q66HF3;Q6UPE1	Electron transfer flavoprotein-ubiquinone oxidoreductase, mitochondrial	Etfdh													Q5XIM7;D4ABR8	Lysyl-tRNA synthetase	Kars
Q6AYB5;F1M7P5	Signal recognition particle 54 kDa protein	Srp54;LOC100359558													Q62780;D3ZD06	Probable ATP-dependent RNA helicase DDX46	Ddx46
Q6AYD3		Pa2g4													Q63228;D3ZTK6;F1LS90	Glia maturation factor beta	Gmfb
Q6Q0N1;F1LUD0	Cytosolic non-specific dipeptidase	Cndp2													Q63396	Activated RNA polymerase II transcriptional coactivator p15	Sub1
Q99MI5		Srm													Q63965;Q6AYS2	Sideroflexin-1	Sfxn1
Q9Z270;Q9Z269	Vesicle-associated membrane protein-associated protein A	Vapa													Q66H15	Regulator of microtubule dynamics protein 3	Fam82a2
															Q68FY0;Q03346	Cytochrome b-c1 complex subunit 1, mitochondrial	Uqcrc1
															Q6AY30;D4A8I1	Saccharopine dehydrogenase-like oxidoreductase	Sccpdh
															Q6MG08;F1LQF0	ATP-binding cassette sub-family F member 1	Abcf1
															Q6T487;Q9Z1P2;Q6GMN8;F1M1N4	Alpha-actinin-1	Actn1
															Q6UPE0;F1LVR2		Chdh
															Q7TP15;D3Z943		Mtap
															Q8R491;Q8R3Z7	EH domain-containing protein 3	Ehd3
															Q8VID1	Dehydrogenase/reductase SDR family member 4	Dhrs4
															Q9QYU4	Thiomorpholine-carboxylate dehydrogenase	Crym
															Q9WVK7	Hydroxyacyl-coenzyme A dehydrogenase, mitochondrial	Hadh
